# Supplementary material for: Quantifying electrostatic control of docking and binding energetics in functional Cx36 gap junctions
Source: Commun Biol. 2026 Jun 11;9:815. doi: 10.1038/s42003-026-10464-w (PMC13269782; doi:10.1038/s42003-026-10464-w)
Supplement: Supplementary file 3 — Supplementary Data 1 [file 42003_2026_10464_MOESM3_ESM.xlsx]

## Sheet: Gj_for_Fig_1-5_and_Fig_S3
Cx36	238A	K238E	K238Q	E230K	E239K	E241K	E230-239K	K238E-E230K-E239K-E241K	K238E-E230K-E239K	K238E-E230K	K238E-E239K	K238E / E230K-E239K-E241K	K238E / E241K	E230K-E239K-E241K	E241A	E230K / Cx36	E239K / Cx36	E230-239K / Cx36	K238E-E230K / E230K-E239K	K238E / E230K	K238E / E239K	K238A / Cx36	K238Q / Cx36	E230-239K / E239K	K238E-E239K / Cx36	E230-239K / E241A	E230-239K / E230K	K238E-E230K / Cx36	K238E-E230K / K238E	K238E-E239K / K238E	Cx36 / Cx26	Cx36 / Cx30	Cx36 / Cx31.3	Cx36 / Cx32	Cx36 / Cx43	Cx36 / Cx45	Cx36 / Cx47
0.03	0	0	0	0.05	0.21	0	0	0	0.06	0	0	0	0	0	0.64	0.2	0.14	0.22	0	0.1	0	0.14	0	0.16	0	0	0	0	0	0	0	0	0	0	0	0	0
0.04	0	0	0	0.13	0.3	0	0	0	0.16	0	0	0	0	0	0.11	0.35	0.08	0.26	0	0.03	4.16	0	0.1	0.06	0	0	0	0	0	0	0	0	0	0	0	0	0
0	0	0	0	0.02	0.34	0	0	0	0.14	0	0	0	0	0	0.09	0.24	0.07	0.44	0	0	0.14	0.19	0	0.24	0	0.12	0	0	0	0	0	0	0	0	0	0	0
0.07	0	0	0	0.01	0	0	0	0	0.2	0	0	0	0	0	0.24	0	0.06	0.23	0.07	0.08	0.18	0.47	0	0.09	0.13	0	0	0	0	0	0	0	0	0.11	0	0	0
0.16	0	0	0	0	0.08	0	0	0	0	0	0	0	0	0	0.17	0.14	0.04	0	0.09	0.15	0	0	0.7	0.05	0.06	0	0	0	0	0	0	0	0	0.16	1.84	0	0
0	0	0	0	0.02	0.14	0	0	0	0.09	0	0	0	0	0	1.05	0.09	0.17	0.33	0.18	0.31	0.1	0.55	0.12	0.11	0.1	0	0	0	0	0	0.15	0	0	0	0.15	0	0
0.1	0	0	0	0	3	0	0	0	0.14	0	0	0	0	0	0	0.07	0.22	0.11	0.32	0	0.24	0	0.08	0	0	0	0	0	0	0	0	0	0	0	0	0	0
0	0	0	0	0	0.05	0	0	0	0.1	0	0	0	0	0	0.16	0.22	0.25	0.38	0.11	0.1	0.08	0.21	0.31	0.08	0.02	0	0	0	0	0	0	0	0	0	0	0	0
0.46	0	0	0	0	0.04	0	0	0	0.07	0	0	0	0	0	0.17	0.13	0.18	0.46	0	0.1	0.11	0.18	0.38	0.11	0.09	0	0	0	0	0	0	0	0	0	0	0	0
0.22	0	0	0	0	0.21	0	0	0	0.15	0	0	0	0	0	0.04	0.03	0.4	0.62	0.32	0.42	0	0.14	0.13	0.14	0.08	0	0	0	0	0	0	0	0	0	0	0	0
0.04	0	0	0	0	0.05	0	0	0	0	0	0	0	0	0	0.09	0.22	0.15	0.07	0.14	0.08	0.08	1.24	0	0.12	0	0	0	0	0	0	0	1.3	0	0	0	0	0
0.06	0	0	0	0	0	0	0	0	0.14	0	0	0	0	0	0.06	0	0	0.2	0.29	0.04	0.22	0	0.31	0	0.13	0	0	0	0	0	0	0	0	0	0	0	0
0	0	0	0	0.01	0.04	0	0	0	0.14	0	0	0	0		0.05	0.04	0.08	0.2	0	0.04	0.2	0.16	0.17	0	0	0	0	0	0	0	0	0	0	0	0	0	0
0.14	0	0	0	0	0.01	0	0	0	0.09	0	0	0	0		0	0.16	0.13	0	0.08	0.42	0.14	0.09	0.29	0	0.09	0	0	0	0	0	0	0	0	0.07	0.15	0	0
0.15	0	0	0	0	0.1	0	0	0	0.1	0	0	0	0		0	0.26	0.12	0	0.1	0.1	0	0.27	0.32	0.15	0.12	0	0	0	0	0	0	0	0	0	0	0	0
0	0	0	0	0.04	0.08	0	0	0	0.14			0	0		0.08		0.12	0.43		0.24	0.1	0.12	0.04	0		0	0	0			0			0	0	0	0
0.21	0	0		0	0.03	0	0					0	0		0		0.12	0.21		0.26	0.46	0.18		0			0				0			0	0	0	0
0	0	0		0.04	0.06	0	0					0	0		0.25		0.22	0.41		0.16	0.23			0			0				0			0	0	0	0
0.14	0	0		0	0.36	0	0						0					0.11		0.16	0.13			0			0				0			0	0	0	0
0.15	0			0.15	0.14	0	0													0.15	0.13			0			0								0	0	0
0.02	0			0	0.04	0															0.11			0											0	0	0
0.13	0			0.16	0	0															0.08														0	0
0.27	0			0.19	0.11	0															0.08														0	0
0				0.25	0.12	0																													0	0
0.44				0.15	0.82	0																													0	0
0				0.14	2.12																															0
0				0	1.19
0.1				0.56	0.78
0.09					0.13
0.24					0.27
6.73
0.3
0.12
0.28
0.1
0.18
0.14
0.07

## Sheet: Fig_1B
Electrostatics	total energy
-5.28039	-9.6222
-4.26607	-10.8098
-4.34381	-7.93175
-4.27111	-8.99977
-4.24093	-7.55425
-4.66487	-8.10913
-4.51522	-9.16323
-4.29147	-6.67266
-4.34252	-7.77778
-4.50151	-9.26879
-3.12505	-3.1461
-4.42953	-3.20038
-4.42437	-3.88779
-3.86652	-3.77128
-4.75579	-4.27158
-4.23846	-3.78568
-4.65333	-4.14552
-4.47938	-4.02794
-3.59187	-2.8166
-5.72256	-3.52936
-2.41152	1.23464
-2.92816	0.759172
-2.3655	0.601809
-2.30442	-1.30892
-2.89511	-0.532962
-3.05804	-0.583951
-2.98687	-0.489549
-2.76308	0.188018
-2.02201	-0.910141
-2.30178	0.753455
1.49699	-1.75818
1.50168	-3.75366
1.96152	-1.69194
1.93078	-0.694115
2.13647	-2.08343
1.34005	-2.39502
1.93553	-2.51869
2.05966	-0.557275
1.58866	-1.57692
0.365902	-3.89611
0.0768031	7.72989
0.560204	9.95268
0.796723	8.00698
0.699279	8.0996
-0.172383	7.00548
0.627928	8.94712
2.16165	7.19781
0.899301	9.06744
0.0113403	8.64829
0.476949	6.84569
0.372753	5.99188
0.94881	6.43565
0.11599	5.71838
0.541004	6.85139
-0.0589913	6.27725
0.0460928	6.50405
1.03417	5.20202
0.0503364	6.95101
-0.136307	5.21931
0.668877	4.93688
6.25149	18.6192
6.09899	17.8768
7.1379	17.9121
6.86223	17.5773
7.47827	18.3035
6.80789	18.0404
6.69376	18.4777
6.67948	18.588
6.516	16.8714
5.8959	16.2605
6.87096	26.2961
6.84999	28.3949
7.17149	27.115
6.7867	27.9993
6.33409	26.7388
6.83686	28.5127
6.98986	26.1603
7.20332	27.5458
6.70285	28.3415
6.86953	26.7424
11.684	25.22
11.8835	23.4755
12.1722	25.149
12.1653	25.1514
11.6948	24.3491
12.8231	23.8367
11.5291	24.0757
12.9375	24.8811
11.9843	25.2578
12.129	24.6501
6.37954	13.821
7.37696	13.1817
6.36813	12.8846
6.97657	13.8586
7.17621	13.8271
6.08128	14.2267
5.87446	12.7281
6.84096	11.1667
7.06046	10.1795
7.69872	13.7256
5.63955	15.001
6.42774	16.0282
6.06928	9.95116
6.38805	11.3962
5.91394	12.5658
5.76968	14.7801
6.21617	13.893
6.01811	15.0555
6.31483	10.3769
6.54718	16.2383

## Sheet: Fig_2E
label	mut	ESI	Electrostatics_mean	Electrostatics_std	total energy_mean	total energy_std	functional
H	E230K;E230K	4	-4.32869	0.706014	-3.65822	0.474799	TRUE
I	E239K;E239K	4	-4.47179	0.315415	-8.59094	1.20293	TRUE
K	K238E,E230K,E239K;K238E,E230K,E239K	4	-2.60365	0.362338	-0.0288429	0.847474	TRUE
S	E230K,E239K;E230K,E239K	2	1.63172	0.522036	-2.09253	1.11236	FALSE
T	K238E,E230K;K238E,E230K	2	0.613779	0.650583	8.1501	1.00512	FALSE
U	K238E,E239K;K238E,E239K	2	0.358273	0.422341	6.00878	0.715316	FALSE
X	K238A;K238A	0	6.86156	0.244774	27.3847	0.894348	FALSE
Y	K238E;K238E	0	12.1003	0.466432	24.6046	0.64021	FALSE
Z	K238Q;K238Q	0	6.64219	0.47671	17.8527	0.76994	FALSE
c	E241K;E241K	4	6.78333	0.588455	12.96	1.31433	FALSE
e	E241K,E239K,E230K,K238E;E241K,E239K,E230K,K238E	6	6.13045	0.29891	13.5286	2.30926	FALSE

## Sheet: %GJ_Plaques_for_Fig_3E
Cx36		E241K
raw	%	raw	%			Legend
67 / 100	67	1 / 65	1.54			raw = raw count of cell-cell interfaces showing morphological GJ plaques
50 / 80	62.5	0 /80	0			% = percentage of cell-cell interfaces showing morphological GJ plaques
51 / 75	68	0 / 75	0			(Each entry represents data from an independent transfection)
30 / 50	60	1 / 50	2
49 / 61	80.33	1 / 64	1.56

## Sheet: Fig_4C
functional_label	Electrostatics
Functional	4.50434
Functional	2.59757
Functional	3.11532
Functional	3.34955
Functional	2.88168
Functional	2.1323
Functional	2.6498
Functional	2.76986
Functional	2.67396
Functional	3.6059
Functional	-2.28526
Functional	-1.59223
Functional	-1.97396
Functional	-1.43238
Functional	-2.13117
Functional	-1.58207
Functional	-1.85091
Functional	-1.49364
Functional	-1.24568
Functional	-1.84498
Functional	1.05013
Functional	0.77455
Functional	1.37424
Functional	0.5481
Functional	0.664637
Functional	0.977495
Functional	0.84337
Functional	1.13025
Functional	0.955163
Functional	1.77802
Non-functional	-2.1667
Non-functional	-2.6972
Non-functional	-2.65449
Non-functional	-2.85533
Non-functional	-2.86095
Non-functional	-1.89438
Non-functional	-2.28075
Non-functional	-2.19001
Non-functional	-2.14528
Non-functional	-2.7586
Non-functional	1.52392
Non-functional	2.69292
Non-functional	2.18059
Non-functional	1.85902
Non-functional	1.37593
Non-functional	1.51097
Non-functional	1.8488
Non-functional	0.625034
Non-functional	2.58157
Non-functional	2.14877
Non-functional	4.47177
Non-functional	3.41394
Non-functional	3.83686
Non-functional	3.37884
Non-functional	3.97527
Non-functional	4.04762
Non-functional	3.7684
Non-functional	3.59283
Non-functional	5.12042
Non-functional	4.57632
Functional	-0.537346
Functional	-1.02031
Functional	-0.137496
Functional	-0.873049
Functional	-0.859813
Functional	-0.849286
Functional	-1.68429
Functional	-0.50404
Functional	-1.18244
Functional	-0.801111
Functional	-1.11732
Functional	-1.3903
Functional	-1.14127
Functional	-1.408
Functional	-1.78069
Functional	-1.12633
Functional	-1.79608
Functional	-0.781971
Functional	-0.886197
Functional	-0.87167
Functional	-2.08695
Functional	-2.10873
Functional	-2.22724
Functional	-1.69803
Functional	-3.70944
Functional	-1.93971
Functional	-2.99928
Functional	-1.8101
Functional	-2.56569
Functional	-2.86215
Functional	-1.7256
Functional	-3.02972
Functional	-2.30873
Functional	-1.86199
Functional	-4.12913
Functional	-1.8554
Functional	-3.12768
Functional	-2.80575
Functional	-3.26011
Functional	-2.58408
Functional	0.825078
Functional	0.817737
Functional	0.935073
Functional	1.38059
Functional	0.611951
Functional	0.788412
Functional	0.822626
Functional	0.588491
Functional	0.121973
Functional	1.12841
Functional	0.354847
Functional	0.547058
Functional	0.323598
Functional	1.64022
Functional	0.790446
Functional	0.932927
Functional	0.0987672
Functional	0.834167
Functional	0.922481
Functional	0.304697
Functional	2.81184
Functional	3.40893
Functional	3.06123
Functional	2.50961
Functional	3.133
Functional	2.58159
Functional	2.70263
Functional	3.11837
Functional	3.02276
Functional	2.56005
Functional	-1.32876
Functional	-1.42307
Functional	-1.66329
Functional	-1.53844
Functional	-1.52479
Functional	-2.06106
Functional	-1.92487
Functional	-1.19869
Functional	-2.01212
Functional	-1.70236
Non-functional	5.91882
Non-functional	6.31195
Non-functional	5.45867
Non-functional	7.00414
Non-functional	6.81931
Non-functional	5.58472
Non-functional	5.80826
Non-functional	6.50009
Non-functional	5.96162
Non-functional	6.61461
Non-functional	5.61003
Non-functional	6.26366
Non-functional	6.5696
Non-functional	6.29183
Non-functional	6.20378
Non-functional	5.81008
Non-functional	5.98038
Non-functional	6.05643
Non-functional	6.31087
Non-functional	5.08825
Non-functional	2.6237
Non-functional	1.73863
Non-functional	1.34867
Non-functional	1.55229
Non-functional	1.8211
Non-functional	1.59436
Non-functional	1.21628
Non-functional	4.56654
Non-functional	1.99632
Non-functional	2.16462
Non-functional	3.11059
Non-functional	2.41851
Non-functional	2.76144
Non-functional	2.62964
Non-functional	2.74752
Non-functional	2.44515
Non-functional	2.83587
Non-functional	2.99071
Non-functional	2.83791
Non-functional	1.63665
Functional	5.37552
Functional	7.02495
Functional	5.54092
Functional	5.87734
Functional	5.51318
Functional	6.03114
Functional	5.89354
Functional	5.63393
Functional	4.88501
Functional	5.67658
Functional	-5.28039
Functional	-4.26607
Functional	-4.34381
Functional	-4.27111
Functional	-4.24093
Functional	-4.66487
Functional	-4.51522
Functional	-4.29147
Functional	-4.34252
Functional	-4.50151
Functional	-3.12505
Functional	-4.42953
Functional	-4.42437
Functional	-3.86652
Functional	-4.75579
Functional	-4.23846
Functional	-4.65333
Functional	-4.47938
Functional	-3.59187
Functional	-5.72256
Functional	-2.41152
Functional	-2.92816
Functional	-2.3655
Functional	-2.30442
Functional	-2.89511
Functional	-3.05804
Functional	-2.98687
Functional	-2.76308
Functional	-2.02201
Functional	-2.30178
Non-functional	1.49699
Non-functional	1.50168
Non-functional	1.96152
Non-functional	1.93078
Non-functional	2.13647
Non-functional	1.34005
Non-functional	1.93553
Non-functional	2.05966
Non-functional	1.58866
Non-functional	0.365902
Non-functional	0.0768031
Non-functional	0.560204
Non-functional	0.796723
Non-functional	0.699279
Non-functional	-0.172383
Non-functional	0.627928
Non-functional	2.16165
Non-functional	0.899301
Non-functional	0.0113403
Non-functional	0.476949
Non-functional	0.372753
Non-functional	0.94881
Non-functional	0.11599
Non-functional	0.541004
Non-functional	-0.0589913
Non-functional	0.0460928
Non-functional	1.03417
Non-functional	0.0503364
Non-functional	-0.136307
Non-functional	0.668877
Non-functional	6.25149
Non-functional	6.09899
Non-functional	7.1379
Non-functional	6.86223
Non-functional	7.47827
Non-functional	6.80789
Non-functional	6.69376
Non-functional	6.67948
Non-functional	6.516
Non-functional	5.8959
Non-functional	6.87096
Non-functional	6.84999
Non-functional	7.17149
Non-functional	6.7867
Non-functional	6.33409
Non-functional	6.83686
Non-functional	6.98986
Non-functional	7.20332
Non-functional	6.70285
Non-functional	6.86953
Non-functional	11.684
Non-functional	11.8835
Non-functional	12.1722
Non-functional	12.1653
Non-functional	11.6948
Non-functional	12.8231
Non-functional	11.5291
Non-functional	12.9375
Non-functional	11.9843
Non-functional	12.129
Non-functional	6.37954
Non-functional	7.37696
Non-functional	6.36813
Non-functional	6.97657
Non-functional	7.17621
Non-functional	6.08128
Non-functional	5.87446
Non-functional	6.84096
Non-functional	7.06046
Non-functional	7.69872
Non-functional	15.2371
Non-functional	14.1292
Non-functional	15.686
Non-functional	15.4052
Non-functional	15.1948
Non-functional	15.3938
Non-functional	15.7272
Non-functional	14.7682
Non-functional	15.5106
Non-functional	15.3586
Non-functional	5.63955
Non-functional	6.42774
Non-functional	6.06928
Non-functional	6.38805
Non-functional	5.91394
Non-functional	5.76968
Non-functional	6.21617
Non-functional	6.01811
Non-functional	6.31483
Non-functional	6.54718

## Sheet: Fig_4D_and_Fig_S4B
label	mut	ESI	Electrostatics_mean	Electrostatics_std	total energy_mean	total energy_std	functional
B	E230K	5	-1.22998	0.35897	-1.48767	0.48504	TRUE
C	E239K	5	-2.40073	0.630705	-3.34748	0.326942	TRUE
D	E230K,E239K	4	-0.844918	0.41679	-3.26248	0.937336	TRUE
E	E230K,E239K;K238E,E230K	4	-2.66882	0.758714	-3.28514	1.88863	TRUE
F	E230K;K238E	4	0.802034	0.334091	6.00984	0.548966	TRUE
G	E239K;K238E	4	0.674921	0.448405	1.98007	0.820489	TRUE
H	E230K;E230K	4	-4.32869	0.706014	-3.65822	0.474799	TRUE
I	E239K;E239K	4	-4.47179	0.315415	-8.59094	1.20293	TRUE
J	E241A;E241A	4	5.74521	0.552593	14.7948	1.99334	TRUE
K	K238E,E230K,E239K;K238E,E230K,E239K	4	-2.60365	0.362338	-0.0288429	0.847474	TRUE
L	K238A	3	3.02803	0.66404	12.9138	0.376027	TRUE
M	K238Q	3	2.891	0.301353	9.46457	0.186593	TRUE
N	E239K;E230K,E239K	3	-1.69049	0.307274	-5.65073	1.36073	TRUE
O	K238E,E239K	3	1.0096	0.358777	4.36389	0.297332	TRUE
P	E241A;E230K,E239K	3	1.83475	0.613603	3.97765	1.8244	FALSE
Q	E230K;E230K,E239K	3	-2.45037	0.351093	-5.1545	1.01637	FALSE
R	K238E,E230K	2	4.01823	0.556273	11.6051	0.43809	FALSE
S	E230K,E239K;E230K,E239K	2	1.63172	0.522036	-2.09253	1.11236	FALSE
T	K238E,E230K;K238E,E230K	2	0.613779	0.650583	8.1501	1.00512	FALSE
U	K238E,E239K;K238E,E239K	2	0.358273	0.422341	6.00878	0.715316	FALSE
V	K238E;K238E,E230K	1	6.19822	0.529374	16.0845	1.17063	FALSE
W	K238E;K238E,E239K	1	6.01849	0.426468	13.1242	1.0537	FALSE
X	K238A;K238A	0	6.86156	0.244774	27.3847	0.894348	FALSE
Y	K238E;K238E	0	12.1003	0.466432	24.6046	0.64021	FALSE
Z	K238Q;K238Q	0	6.64219	0.47671	17.8527	0.76994	FALSE

## Sheet: Fig_S1
total energy	Backbone Hbond	Van der Waals	Solvation Polar	Solvation Hydrophobic	entropy sidechain	entropy mainchain
-9.6222	0.141205	-5.66872	5.41061	-8.62749	6.21198	-2.5037
-10.8098	-1.7071	-4.12632	2.42785	-6.01314	6.48426	-1.59187
-7.93175	0.128276	-4.68104	4.82419	-6.58756	7.18543	-0.955514
-8.99977	0.0510797	-6.09277	5.30738	-9.08242	7.49978	-1.75207
-7.55425	0.606024	-3.82376	2.91118	-5.92879	0.0118164	-1.71211
-8.10913	0.486515	-3.96652	3.44158	-6.03819	2.65176	-1.8786
-9.16323	0.826187	-2.30643	0.0585088	-4.1431	-0.896731	-2.5919
-6.67266	2.42901	-2.26699	1.15089	-3.96627	1.90147	-2.13745
-7.77778	1.9467	-4.4317	3.30892	-6.79312	4.41505	-1.79488
-9.26879	0.222498	-4.05688	2.50231	-6.16539	1.64754	-1.48782
-3.1461	-1.05111	-1.59941	2.1185	-2.70378	0.858971	-0.493648
-3.20038	-0.185578	-1.71588	2.68113	-2.41215	2.96434	-1.25729
-3.88779	1.6499	1.28937	-2.48958	0.60243	-6.77381	-4.39585
-3.77128	-0.208587	-2.57552	3.39208	-3.68229	4.05198	-1.77635
-4.27158	0.400804	-2.52496	4.22154	-3.83957	3.88184	-2.7021
-3.78568	1.05616	-1.53852	2.18206	-2.33903	-2.35963	-3.84418
-4.14552	-0.281905	-3.45542	4.85634	-4.81097	6.59546	-2.0704
-4.02794	0.752854	-2.45524	3.88513	-3.6472	2.32075	-2.69465
-2.8166	0.533977	-2.17264	2.60986	-2.95321	1.43233	-1.25017
-3.52936	1.07766	-3.80824	5.45416	-5.40254	11.7875	-2.50905
1.23464	-5.20582	-2.56642	-0.840768	-4.93328	7.16085	11.6399
0.759172	-3.71046	-4.35998	1.66572	-7.57195	9.70714	11.65
0.601809	-4.25181	-7.03082	4.50678	-11.6248	9.25162	11.0044
-1.30892	-6.57377	-7.61322	5.20829	-12.1175	14.1758	14.0713
-0.532962	-5.37967	-5.62208	2.69364	-9.31714	10.4632	12.2041
-0.583951	-4.86201	-5.4073	3.20687	-8.98348	11.2887	12.0014
-0.489549	-4.75135	-6.23582	4.09281	-10.0648	12.0864	12.1652
0.188018	-5.34738	-4.64004	1.96993	-7.74014	9.22591	12.2752
-0.910141	-5.65768	-6.28099	3.00999	-10.3297	12.1691	13.005
0.753455	-5.29891	-4.82861	1.62164	-8.04302	10.0675	13.156
-1.75818	-0.519917	-5.43732	3.51646	-9.15183	7.11897	-0.239878
-3.75366	-1.10096	-7.28052	6.24273	-11.7098	6.44785	-0.226619
-1.69194	-0.307508	-5.67681	3.79344	-9.90972	6.6487	-0.00583111
-0.694115	1.36724	-2.50747	-0.445725	-5.79748	2.83551	-1.21189
-2.08343	-0.734793	-6.63842	5.15098	-10.8174	9.10133	0.310793
-2.39502	-1.34839	-6.11174	5.2911	-10.094	7.20198	0.45059
-2.51869	-1.5776	-7.84665	7.20314	-11.7524	11.1043	0.034653
-0.557275	0.757717	-2.14062	-0.834779	-5.5367	1.71016	-0.30908
-1.57692	0.7404	-5.49474	5.15537	-8.91913	6.98899	0.246582
-3.89611	0.309986	-5.17368	3.14615	-8.9352	5.31209	0.203259
7.72989	-3.46388	0.875884	-2.63176	0.319569	3.74581	8.08741
9.95268	-3.42926	0.389818	-2.06079	-0.166969	3.58821	9.60616
8.00698	-3.73915	-1.08478	-0.0964184	-1.9268	6.79298	8.46256
8.0996	-4.65822	0.995045	-2.30894	1.12725	3.99173	8.97917
7.00548	-7.9524	-3.78371	4.39847	-5.53749	12.1693	10.8805
8.94712	-5.36839	-1.93779	0.968319	-2.8821	10.1375	11.1376
7.19781	-7.96644	-1.17485	0.138765	-1.96397	8.43707	10.823
9.06744	-4.44019	0.0984421	-1.56667	-0.318746	6.64504	10.1354
8.64829	-4.35089	-0.484551	-0.869725	-0.779279	5.76869	9.91506
6.84569	-6.07049	-0.36937	-0.528724	-0.740624	6.93038	8.91707
5.99188	-3.98364	2.21048	-7.27894	1.70678	2.16194	10.3853
6.43565	-3.55433	2.50356	-7.63399	2.39669	-1.7953	7.14162
5.71838	-4.42216	2.60479	-6.67714	2.71503	0.660063	9.18826
6.85139	-3.85634	2.8462	-7.61681	2.78524	0.989173	8.97817
6.27725	-3.15294	2.9789	-8.18901	2.70623	-0.943983	7.65911
6.50405	-3.48177	1.93075	-6.0721	1.39201	1.21175	9.36232
5.20202	-4.9175	2.25272	-6.78084	2.2177	2.93524	10.676
6.95101	-3.66983	3.23287	-8.34417	3.23895	-0.26995	9.37985
5.21931	-4.31509	1.21694	-5.3882	0.427084	3.06591	8.80759
4.93688	-2.67923	2.13662	-6.88661	1.35279	-0.200806	6.72975
18.6192	-5.47391	1.67677	-2.13761	2.91536	3.22924	13.4801
17.8768	-5.2446	0.23257	0.246679	0.980396	4.1493	12.228
17.9121	-5.48519	2.66153	-5.16984	4.25601	4.60825	12.834
17.5773	-5.47147	1.25886	-2.07438	2.25588	3.18031	12.5171
18.3035	-6.52844	3.8791	-6.94402	5.60218	1.45048	14.9397
18.0404	-5.49053	3.36653	-5.64477	5.62987	0.746596	12.872
18.4777	-5.85594	2.95449	-4.73954	5.3788	4.65743	13.6519
18.588	-5.11547	5.5001	-7.48354	8.66184	2.29531	14.6371
16.8714	-5.46902	-0.32851	0.659889	0.123101	4.77242	11.507
16.2605	-5.5984	-0.299325	0.397691	0.132116	5.14685	11.8343
26.2961	-5.18302	5.6159	-8.06797	8.723	0.564568	19.7973
28.3949	-5.24599	5.05157	-7.70469	7.91045	-0.263667	19.5849
27.115	-6.08268	4.21386	-6.66187	6.76479	1.14628	19.6624
27.9993	-3.52175	5.77393	-9.10443	8.56184	-2.79079	19.7006
26.7388	-3.54442	3.94976	-6.48916	6.01665	-0.027567	19.3253
28.5127	-3.11244	5.77447	-8.75667	9.05119	-0.60288	19.3093
26.1603	-3.46806	6.76373	-10.1391	9.27095	-2.33898	18.7828
27.5458	-3.0531	5.28713	-8.21692	8.13871	-1.3583	18.6884
28.3415	-2.00681	5.78037	-9.4618	8.33702	-2.27361	18.4635
26.7424	-3.32335	6.08624	-8.91567	9.46989	-2.80511	17.7811
25.22	-6.03881	2.94167	-5.53563	4.71412	2.43585	13.6868
23.4755	-7.85496	0.0452017	-0.0726152	0.447386	5.27219	13.0402
25.149	-7.46611	0.714869	-2.22566	2.29502	6.64276	13.8351
25.1514	-7.70283	3.17176	-6.60917	5.43908	3.22691	14.0128
24.3491	-7.84502	-0.514169	0.836748	-0.249261	5.96086	13.6502
23.8367	-6.84436	2.2709	-5.28746	3.75347	3.93916	12.9039
24.0757	-7.83379	-0.586637	1.04984	-0.344695	6.04207	13.44
24.8811	-5.16851	3.45091	-6.80362	4.69216	3.42251	11.3421
25.2578	-7.78746	2.09173	-3.98619	4.1567	3.38294	14.2455
24.6501	-5.59621	2.81805	-4.58664	4.25431	4.62548	12.8968
13.821	2.08318	3.95035	-11.2241	2.08942	-6.88817	-6.66731
13.1817	-0.253633	3.3699	-10.4251	1.44012	-5.9412	-5.7683
12.8846	1.46773	3.60676	-11.8853	1.55171	-8.70651	-6.15572
13.8586	-0.751725	2.96948	-9.91028	0.948871	-2.35214	-4.18123
13.8271	-0.178068	4.53391	-12.1121	3.02663	-4.85557	-3.99531
14.2267	1.09444	3.19678	-11.051	1.03997	-6.99605	-3.9088
12.7281	0.00639278	2.98435	-9.17154	1.13518	-5.57785	-5.27281
11.1667	0.035349	1.49959	-9.70769	-1.85602	-5.86997	-5.20573
10.1795	-0.257783	1.54955	-9.61828	-1.57624	-4.96704	-4.53283
13.7256	0.785857	1.83029	-6.12362	-0.3607	-2.19092	-6.30327
15.001	-4.38192	0.66153	-10.927	-3.94169	-7.24602	7.069
16.0282	-3.40875	4.92671	-17.6817	2.05574	-8.98609	3.94399
9.95116	-3.83327	-0.0897247	-12.3328	-4.93577	-1.64697	5.99234
11.3962	-3.70755	0.304951	-11.4594	-4.68777	-3.31913	5.58501
12.5658	-2.78779	1.57991	-12.2353	-2.80144	-4.49948	4.71209
14.7801	-3.32961	2.95041	-14.8446	-0.604134	-8.72751	3.97428
13.893	-4.3119	2.33116	-13.1546	-1.04809	-7.23376	4.35225
15.0555	-3.73213	0.421884	-10.8611	-4.12918	-6.64522	5.44578
10.3769	-5.12198	1.79154	-14.9855	-2.66761	-4.26406	6.18093
16.2383	-3.51421	3.37242	-15.2536	-0.457235	-12.0377	5.55904

## Sheet: Fig_S4A
total energy	Backbone Hbond	Van der Waals	Electrostatics	Solvation Polar	Solvation Hydrophobic	entropy sidechain	entropy mainchain	functional_label
12.5418	0.0844298	3.87174	4.50434	-8.05993	4.95132	-3.34195	7.84029	Functional
13.3848	0.0368255	1.25095	2.59757	-2.03405	1.68938	-0.636498	8.83991	Functional
13.253	-4.54747e-13	1.38016	3.11532	-3.24897	1.59444	-1.03695	8.42796	Functional
12.9413	0.0610307	2.53125	3.34955	-5.08246	2.94535	-2.91994	8.54356	Functional
12.4231	4.54747e-13	1.85865	2.88168	-3.77223	2.32852	-1.52546	7.96013	Functional
12.5545	-2.27374e-13	1.33559	2.1323	-2.84264	1.49678	-0.689808	8.62571	Functional
12.7968	2.27374e-13	1.44702	2.6498	-2.88534	1.71011	-0.839967	8.43325	Functional
12.6146	-6.82121e-13	1.47107	2.76986	-3.00528	1.7938	-1.03825	8.01208	Functional
13.2751	-4.54747e-13	1.42425	2.67396	-3.04716	1.6071	-0.797496	8.94789	Functional
13.353	2.27374e-13	2.50913	3.6059	-5.16996	3.12311	-3.43073	8.81637	Functional
-7.02707	0.46142	-7.38079	-2.28526	6.12328	-11.7343	6.4176	-1.95998	Functional
-5.25645	0.177333	-4.9417	-1.59223	2.96859	-8.6654	4.59061	-0.902875	Functional
-6.6444	0.296188	-3.822	-1.97396	3.00045	-6.22619	4.94596	-2.31624	Functional
-8.50418	-0.197668	-5.22102	-1.43238	3.96291	-8.19844	5.85992	-3.40338	Functional
-5.62365	1.21332	-5.5264	-2.13117	3.80222	-9.45262	4.07394	-0.753669	Functional
-1.97316	0.0840408	-5.08462	-1.58207	4.27332	-8.79856	1.49834	-0.105377	Functional
-5.13616	1.68097	-4.36222	-1.85091	3.8142	-7.65175	0.508665	-2.61907	Functional
-6.53882	-0.065996	-7.4975	-1.49364	5.75301	-11.7663	6.61971	-1.95299	Functional
-5.05602	2.02948	-6.09603	-1.24568	4.02806	-10.2812	5.0022	-1.51868	Functional
-5.51489	0.953636	-4.34515	-1.84498	4.3887	-6.88897	3.091	-1.36529	Functional
4.80176	-5.14035	-1.99575	1.05013	1.23699	-2.87324	1.66328	6.46005	Functional
4.36638	-3.44274	-0.959559	0.77455	-0.0487085	-1.79951	1.74652	5.44347	Functional
4.41162	-5.25572	-1.6402	1.37424	1.15128	-2.27781	6.44991	6.36113	Functional
4.55762	-2.67668	-1.53221	0.5481	0.905297	-2.29667	3.01382	5.0096	Functional
3.91991	-4.15381	-0.989786	0.664637	-0.037717	-1.98642	6.61837	5.45214	Functional
4.61204	-4.05504	-1.75347	0.977495	1.23219	-2.61979	5.48261	5.49108	Functional
4.01011	-3.29286	-2.46877	0.84337	1.67165	-3.36448	7.43583	5.48165	Functional
4.20555	-4.10683	-0.440543	1.13025	-1.07096	-1.43657	3.28395	5.54246	Functional
4.65519	-4.3289	-1.72746	0.955163	0.695009	-2.77652	5.705	5.9809	Functional
4.0987	-4.53797	-2.3935	1.77802	1.76536	-3.49074	6.95359	5.58942	Functional
-4.85484	1.17639	-3.31928	-2.1667	2.22851	-5.75661	2.45117	-2.10719	Non-functional
-4.7478	0.471146	-1.62908	-2.6972	1.23306	-3.21633	2.50009	-1.06812	Non-functional
-4.73778	0.526931	-3.32529	-2.65449	1.85211	-5.84876	3.205	-0.011798	Non-functional
-7.42057	0.863752	-2.55207	-2.85533	0.618518	-6.42777	-3.05382	-2.89852	Non-functional
-5.36831	-0.162845	-3.05194	-2.86095	2.04499	-5.21156	4.20937	0.553869	Non-functional
-3.83296	0.859408	-2.6075	-1.89438	1.7604	-5.07733	-0.507657	-2.26645	Non-functional
-5.362	1.34684	-1.96091	-2.28075	1.05871	-4.23802	-0.556472	-1.70491	Non-functional
-5.57112	-0.367251	-3.80165	-2.19001	3.10222	-6.36611	5.34294	-0.473378	Non-functional
-3.95675	0.803115	-5.23637	-2.14528	5.12687	-7.9643	1.88667	-1.72454	Non-functional
-5.69284	0.421034	-3.93229	-2.7586	3.103	-6.78913	4.50419	-0.900711	Non-functional
-0.28838	-0.256882	2.76557	1.52392	-9.66704	1.57252	-6.81763	0.731523	Non-functional
4.86877	1.35805	6.33079	2.69292	-13.8902	6.5505	-12.8317	-0.173882	Non-functional
4.52177	-0.565921	5.03461	2.18059	-11.9365	4.68365	-11.3354	1.36624	Non-functional
3.07856	-0.33439	2.77699	1.85902	-8.80746	1.92185	-10.5952	0.996628	Non-functional
4.69023	1.69236	4.60128	1.37593	-11.0228	3.69179	-14.6436	0.276556	Non-functional
6.1942	0.910768	2.9813	1.51097	-9.72265	1.53344	-8.10025	1.06652	Non-functional
4.90011	1.25942	6.25031	1.8488	-14.2186	5.98455	-12.9205	0.844009	Non-functional
2.78862	0.562282	2.68626	0.625034	-8.1084	1.58509	-8.51323	0.781607	Non-functional
5.40661	0.197715	5.60437	2.58157	-12.122	5.75351	-11.8047	0.717674	Non-functional
3.61605	0.953684	5.23718	2.14877	-11.7941	5.22299	-11.178	-0.0317831	Non-functional
11.6179	-3.9032	-1.21936	4.47177	2.01623	-1.33156	4.37169	6.70028	Non-functional
11.2752	-2.60538	-1.21051	3.41394	2.56234	-1.37556	0.919736	4.66148	Non-functional
11.5052	-2.80542	-3.26693	3.83686	4.96334	-4.12258	3.77801	5.63355	Non-functional
11.5783	-0.54771	-1.74153	3.37884	3.62695	-1.76306	-0.312745	3.839	Non-functional
11.6067	-3.28465	-1.83343	3.97527	2.86766	-1.97022	-1.43058	4.50127	Non-functional
11.3119	-4.15544	-1.70082	4.04762	2.75172	-2.09561	5.43588	5.99475	Non-functional
11.1007	-4.10242	-1.14174	3.7684	1.66419	-1.41541	4.90348	6.1572	Non-functional
12.5183	-2.46797	-2.54682	3.59283	4.85365	-2.59618	0.681025	5.70555	Non-functional
12.2042	-1.33663	-0.643608	5.12042	-0.0131653	-0.535063	0.397387	4.18587	Non-functional
11.3324	-4.05237	-1.4008	4.57632	1.76936	-1.66628	1.01879	5.99425	Non-functional
-2.13059	-0.070439	-1.53009	-0.537346	-0.338497	-3.58832	-5.39992	-0.385373	Functional
-3.54677	-0.0524284	-0.953863	-1.02031	-0.626433	-2.73085	-7.64496	-1.57624	Functional
-4.4462	0.0582814	-1.68506	-0.137496	-0.602534	-4.0343	-3.85949	-1.3289	Functional
-3.17927	-0.764588	-2.71068	-0.873049	0.85061	-5.24385	-1.11776	0.439606	Functional
-3.5764	0.467247	-0.365668	-0.859813	-2.17612	-2.38832	-6.82266	-0.744205	Functional
-4.30101	0.516077	-0.573055	-0.849286	-2.41889	-2.37177	-6.69212	-1.29281	Functional
-3.11055	-0.312629	-1.52626	-1.68429	0.496287	-3.74849	-1.29089	-0.20426	Functional
-2.99363	-0.0629577	0.105307	-0.50404	-2.9979	-1.37181	-6.29588	0.287052	Functional
-3.92781	-0.746025	-2.42264	-1.18244	0.812777	-4.88507	-3.89204	0.0875206	Functional
-1.41257	-1.80261	-0.849955	-0.801111	-1.11817	-2.36723	-6.13418	0.809961	Functional
-0.786512	1.98357	-0.362655	-1.11732	0.303296	-0.779905	-1.39863	-2.38578	Functional
-1.5819	2.005	-0.312934	-1.3903	0.149932	-0.631753	-1.50032	-2.74887	Functional
-1.38494	1.99479	0.0839232	-1.14127	-0.791907	-0.0515585	-2.2874	-2.03244	Functional
-1.88632	3.29082	0.122972	-1.408	-0.754971	-0.229002	-3.30942	-3.7731	Functional
-2.44798	1.84879	-0.0683461	-1.78069	-0.405997	-0.153498	-1.85864	-2.40121	Functional
-1.09239	1.35422	-0.470212	-1.12633	0.358902	-0.697283	-0.774125	-1.94115	Functional
-1.80505	2.65067	-0.618999	-1.79608	-0.0233644	-1.31206	-2.37179	-2.61045	Functional
-0.986363	1.34525	-0.274811	-0.781971	0.03193	-0.560479	-1.04303	-2.09005	Functional
-1.53763	2.00114	-0.256789	-0.886197	-0.449184	-0.651819	-1.85478	-2.43383	Functional
-1.36759	0.597746	-0.279165	-0.87167	0.088394	-0.514386	-0.340052	-1.65502	Functional
-3.76881	1.32588	-0.54362	-2.08695	-0.526304	-1.52595	-6.94847	-1.27867	Functional
-3.50461	0.762646	-0.0199763	-2.10873	-0.961616	-0.561736	-6.94343	-0.762757	Functional
-3.70021	2.82468	0.431507	-2.22724	-1.94329	-0.0828591	-9.94698	-1.71552	Functional
-3.41775	1.30119	-0.776416	-1.69803	-0.151416	-1.72386	-7.02056	-1.4941	Functional
-3.57648	0.974928	-1.44379	-3.70944	1.66752	-2.691	-5.15977	-1.56365	Functional
-2.9866	0.636728	-1.48875	-1.93971	0.964953	-2.8382	-5.50026	-0.47559	Functional
-2.87533	0.756764	-0.966906	-2.99928	0.600362	-1.97566	-8.66353	-0.922967	Functional
-2.8766	0.0883495	-0.378894	-1.8101	-0.490866	-1.23549	-10.1228	-0.618294	Functional
-3.39888	0.633099	-0.340927	-2.56569	-0.500925	-1.20576	-8.38633	-1.08665	Functional
-3.36952	0.614091	-1.84023	-2.86215	1.5483	-3.38979	-6.74228	-0.584255	Functional
-3.54746	-3.60251	-1.02996	-1.7256	-0.191878	-1.20251	3.79696	3.28632	Functional
-5.02864	-5.47003	-3.40489	-3.02972	1.43615	-5.73458	8.51357	6.62457	Functional
-0.628012	-2.09561	1.20588	-2.30873	-4.00024	1.08693	-2.01593	4.69823	Functional
-4.7189	-5.18217	-2.19279	-1.86199	-0.107296	-4.14291	2.02091	5.0052	Functional
-2.31891	-5.05441	-3.17808	-4.12913	3.81581	-4.8314	5.97193	5.86325	Functional
-1.83071	-6.12026	-5.17332	-1.8554	5.75739	-6.65033	11.3482	6.40772	Functional
-2.01898	-3.32969	-1.43179	-3.12768	0.14556	-2.42786	4.75145	5.52747	Functional
-4.7629	-6.03097	-4.71613	-2.80575	3.53012	-7.20882	11.2185	6.53065	Functional
-6.45037	-6.24605	-4.70432	-3.26011	2.50477	-7.08716	13.1602	6.18367	Functional
-1.54647	-3.47199	-3.18109	-2.58408	2.37435	-4.95487	5.75133	5.67201	Functional
6.73151	-3.87816	-0.142162	0.825078	-0.775609	-0.0260865	5.73696	9.36181	Functional
5.86431	-4.70636	0.0979027	0.817737	-1.3262	0.325209	3.93894	9.41614	Functional
5.7341	-4.34263	1.74122	0.935073	-3.2825	2.4407	3.86004	8.89037	Functional
6.71821	-3.91679	1.32376	1.38059	-3.03281	1.7703	4.66602	8.90495	Functional
6.52322	-3.5566	0.657987	0.611951	-1.55087	1.11401	6.43243	9.82901	Functional
5.40089	-3.32525	-0.379476	0.788412	-0.544689	-0.0722515	7.02298	9.85615	Functional
5.73921	-4.18483	-0.529074	0.822626	-0.824558	-1.02074	5.05038	9.68861	Functional
6.50123	-3.50447	0.555773	0.588491	-1.47465	0.907709	4.94596	9.32334	Functional
5.45853	-4.66186	-0.777768	0.121973	-0.213249	-0.996748	6.81332	10.4036	Functional
5.42723	-4.88518	1.51971	1.12841	-3.2066	2.26648	2.64658	8.38957	Functional
1.49116	-6.19334	0.220617	0.354847	-1.1802	0.639828	3.49929	6.39818	Functional
1.51544	-5.99635	0.935901	0.547058	-3.1164	1.57577	1.2665	6.03101	Functional
2.03726	-4.85242	0.788927	0.323598	-2.08788	1.09392	1.86747	6.73252	Functional
2.23857	-4.79023	0.472557	1.64022	-2.35756	0.981831	1.62706	6.5437	Functional
3.6709	-4.12211	2.1067	0.790446	-3.77451	2.89951	-0.962184	6.19227	Functional
1.68584	-3.12835	0.374583	0.932927	-2.47162	-0.0405089	-0.662218	4.97749	Functional
2.0278	-3.41852	-0.429503	0.0987672	-0.560346	-0.655935	1.50879	5.02492	Functional
1.41836	-7.93256	-0.450196	0.834167	-1.53789	-0.328968	3.07481	7.59129	Functional
2.91613	-5.39722	0.736908	0.922481	-1.89851	1.61761	-0.376222	5.97117	Functional
0.799252	-4.75935	0.536045	0.304697	-1.87323	0.825083	0.52945	6.34074	Functional
9.57926	-2.7424	-0.0329533	2.81184	-0.0104925	0.229026	2.45314	7.37482	Functional
9.4373	-2.09433	0.0415924	3.40893	-0.636828	0.157207	1.86867	6.8708	Functional
9.33607	-2.61064	-0.481022	3.06123	0.15265	-0.565314	2.38877	7.0154	Functional
9.21097	-2.91235	-0.178514	2.50961	0.193881	0.0252466	2.78847	7.62643	Functional
9.35218	-2.76315	0.0831633	3.133	-0.131045	0.348903	2.28747	7.11192	Functional
9.42506	-2.74094	-0.011146	2.58159	0.0371987	0.289151	2.48563	7.49988	Functional
9.43475	-1.86732	-0.145054	2.70263	-0.0687048	0.0247581	4.95125	7.22575	Functional
9.51737	-2.26412	0.827911	3.11837	-1.89361	1.17677	1.26103	7.40366	Functional
9.44075	-3.36549	-0.290353	3.02276	0.377701	-0.197914	3.15751	7.64199	Functional
9.912	-2.69108	-0.24799	2.56005	0.555102	-0.00401454	2.61734	7.79197	Functional
-5.77127	0.117397	-3.71775	-1.32876	1.73711	-6.7431	3.94433	-1.5297	Functional
-5.61593	-0.12045	-4.77511	-1.42307	3.51751	-7.83787	3.42837	-1.33774	Functional
-5.97413	0.0886257	-5.00073	-1.66329	3.717	-8.22905	3.40688	-1.36147	Functional
-6.10557	0.0889302	-5.36552	-1.53844	4.55987	-8.53426	5.53482	-1.54509	Functional
-4.7584	1.29586	-2.78986	-1.52479	0.758132	-5.77885	-1.9938	-2.34191	Functional
-5.82627	-1.08203	-4.93963	-2.06106	4.58628	-7.62519	5.03346	-0.236624	Functional
-5.86351	0.0774343	-3.2994	-1.92487	1.98748	-5.98898	1.82483	-2.89192	Functional
-4.98198	0.734497	-5.45254	-1.19869	4.21169	-9.06587	-0.493572	-1.92218	Functional
-3.51114	1.61746	-5.80064	-2.01212	4.76965	-9.88508	2.41314	-1.35924	Functional
-7.33156	0.526865	-4.78566	-1.70236	3.19731	-7.65267	4.92057	-3.82109	Functional
15.3273	-7.42912	-0.293524	5.91882	-2.14148	-0.862042	7.23039	14.0292	Non-functional
16.8915	-7.87676	-0.336451	6.31195	-0.440212	0.325559	7.44282	13.8787	Non-functional
15.6359	-7.68947	0.157165	5.45867	-1.78706	0.165788	6.96328	15.4116	Non-functional
15.557	-8.37759	-0.563919	7.00414	-1.74924	-0.631551	5.40525	15.0204	Non-functional
16.2051	-8.49227	-1.51852	6.81931	1.61139	-1.03515	7.1752	12.9354	Non-functional
15.9633	-8.90231	0.324675	5.58472	-2.67008	0.736108	8.4428	15.2969	Non-functional
13.8246	-8.01872	-3.08215	5.80826	3.3731	-4.46585	9.96512	11.4477	Non-functional
17.217	-7.44129	1.8525	6.50009	-3.85596	2.2492	4.992	14.0505	Non-functional
18.1364	-6.73474	0.126634	5.96162	-1.28256	0.44386	4.40338	13.163	Non-functional
16.087	-10.399	0.427438	6.61461	-2.61008	0.793438	6.69751	13.1075	Non-functional
13.3658	-8.36035	1.01087	5.61003	-3.61589	1.40231	5.36914	13.6378	Non-functional
12.4998	-7.89814	4.42249	6.26366	-6.87085	7.1606	3.07341	10.1561	Non-functional
11.9984	-8.42818	1.53899	6.5696	-5.07989	2.32047	2.97746	11.1699	Non-functional
13.76	-10.9887	3.04183	6.29183	-6.99174	4.54012	4.38103	15.8541	Non-functional
14.4661	-6.01143	3.72695	6.20378	-7.61251	4.94397	3.70794	13.1467	Non-functional
12.7574	-8.46434	1.66436	5.81008	-4.82269	2.22963	3.70291	14.0224	Non-functional
12.6946	-6.9817	3.36273	5.98038	-7.591	4.44623	1.87413	12.0411	Non-functional
12.8639	-7.07979	3.91899	6.05643	-8.73946	4.70391	-0.0574183	11.5896	Non-functional
15.0782	-7.62851	2.6608	6.31087	-6.19695	3.40618	4.41929	13.4205	Non-functional
11.7578	-5.4192	0.641358	5.08825	-2.77858	0.666178	2.38991	9.88423	Non-functional
5.79801	-5.22227	-0.250549	2.6237	-4.19906	-2.91574	-0.448779	5.89899	Non-functional
3.98973	-6.86154	-0.255019	1.73863	-4.83677	-3.53026	-3.06787	7.24728	Non-functional
4.2527	-5.21575	-1.34828	1.34867	-1.59396	-4.35195	1.07985	6.45929	Non-functional
3.90991	-5.66714	-0.42946	1.55229	-3.57639	-2.96304	1.27102	5.53735	Non-functional
3.98715	-4.96897	-0.23921	1.8211	-5.59474	-3.2713	-1.3221	6.108	Non-functional
5.06244	-5.35282	-0.182604	1.59436	-3.20435	-2.63727	2.24326	6.65413	Non-functional
3.02911	-6.6086	-3.42338	1.21628	-0.384026	-7.54517	2.67728	6.0183	Non-functional
4.48302	-4.97842	1.24469	4.56654	-7.02463	-2.12412	-4.89518	3.94666	Non-functional
3.63864	-6.03675	-1.07162	1.99632	-3.74582	-4.62652	-0.129445	6.56776	Non-functional
4.25444	-5.1277	-0.891912	2.16462	-4.08767	-4.74376	0.495842	5.94088	Non-functional
10.9082	-2.5486	2.29674	3.11059	-6.23057	1.19565	-2.29346	3.62468	Non-functional
9.24325	-3.95891	0.0997082	2.41851	-3.81443	-1.95579	-1.3453	5.36833	Non-functional
7.67571	-3.85831	0.397681	2.76144	-4.26607	-1.41603	-0.835746	5.62457	Non-functional
8.186	-3.7166	0.576285	2.62964	-4.58808	-1.09295	-2.20596	5.5082	Non-functional
7.18647	-4.00492	0.268912	2.74752	-5.09489	-1.75741	-1.81634	5.61415	Non-functional
9.13042	-4.69738	-0.098863	2.44515	-3.10965	-1.99191	-1.18881	6.58747	Non-functional
10.7417	-4.02564	0.728857	2.83587	-4.76467	-1.05955	-3.26031	5.12177	Non-functional
8.10109	-4.05755	0.503231	2.99071	-4.67172	-1.29139	-0.911608	5.4024	Non-functional
6.89534	-2.58459	0.682325	2.83791	-5.24076	-1.0877	-0.00287749	4.32359	Non-functional
9.38087	-2.63624	1.71584	1.63665	-6.44332	0.281362	-2.04575	5.67498	Non-functional
11.9098	0.868578	12.1629	5.37552	-21.8559	15.4871	-20.3501	1.59285	Functional
14.6566	1.91222	13.8329	7.02495	-25.038	17.4493	-24.3337	1.43245	Functional
15.3142	0.342991	12.7354	5.54092	-22.219	16.1072	-23.758	2.48812	Functional
13.1837	-0.130222	11.5535	5.87734	-21.0668	14.6939	-19.715	4.39011	Functional
12.5441	1.7294	11.6559	5.51318	-20.9289	14.47	-20.7449	1.15907	Functional
14.9155	-0.434084	11.8605	6.03114	-20.8549	14.8636	-22.7307	2.62862	Functional
16.3917	-1.77788	12.6769	5.89354	-21.6304	16.3628	-22.7602	5.28336	Functional
18.7652	1.24987	12.9232	5.63393	-21.3471	16.7685	-22.9789	2.63832	Functional
14.4523	0.853304	10.3628	4.88501	-18.4414	12.8241	-20.6639	2.5812	Functional
15.8152	0.63602	10.7326	5.67658	-18.8099	13.2937	-22.5952	3.44428	Functional
-9.6222	0.141205	-5.66872	-5.28039	5.41061	-8.62749	6.21198	-2.5037	Functional
-10.8098	-1.7071	-4.12632	-4.26607	2.42785	-6.01314	6.48426	-1.59187	Functional
-7.93175	0.128276	-4.68104	-4.34381	4.82419	-6.58756	7.18543	-0.955514	Functional
-8.99977	0.0510797	-6.09277	-4.27111	5.30738	-9.08242	7.49978	-1.75207	Functional
-7.55425	0.606024	-3.82376	-4.24093	2.91118	-5.92879	0.0118164	-1.71211	Functional
-8.10913	0.486515	-3.96652	-4.66487	3.44158	-6.03819	2.65176	-1.8786	Functional
-9.16323	0.826187	-2.30643	-4.51522	0.0585088	-4.1431	-0.896731	-2.5919	Functional
-6.67266	2.42901	-2.26699	-4.29147	1.15089	-3.96627	1.90147	-2.13745	Functional
-7.77778	1.9467	-4.4317	-4.34252	3.30892	-6.79312	4.41505	-1.79488	Functional
-9.26879	0.222498	-4.05688	-4.50151	2.50231	-6.16539	1.64754	-1.48782	Functional
-3.1461	-1.05111	-1.59941	-3.12505	2.1185	-2.70378	0.858971	-0.493648	Functional
-3.20038	-0.185578	-1.71588	-4.42953	2.68113	-2.41215	2.96434	-1.25729	Functional
-3.88779	1.6499	1.28937	-4.42437	-2.48958	0.60243	-6.77381	-4.39585	Functional
-3.77128	-0.208587	-2.57552	-3.86652	3.39208	-3.68229	4.05198	-1.77635	Functional
-4.27158	0.400804	-2.52496	-4.75579	4.22154	-3.83957	3.88184	-2.7021	Functional
-3.78568	1.05616	-1.53852	-4.23846	2.18206	-2.33903	-2.35963	-3.84418	Functional
-4.14552	-0.281905	-3.45542	-4.65333	4.85634	-4.81097	6.59546	-2.0704	Functional
-4.02794	0.752854	-2.45524	-4.47938	3.88513	-3.6472	2.32075	-2.69465	Functional
-2.8166	0.533977	-2.17264	-3.59187	2.60986	-2.95321	1.43233	-1.25017	Functional
-3.52936	1.07766	-3.80824	-5.72256	5.45416	-5.40254	11.7875	-2.50905	Functional
1.23464	-5.20582	-2.56642	-2.41152	-0.840768	-4.93328	7.16085	11.6399	Functional
0.759172	-3.71046	-4.35998	-2.92816	1.66572	-7.57195	9.70714	11.65	Functional
0.601809	-4.25181	-7.03082	-2.3655	4.50678	-11.6248	9.25162	11.0044	Functional
-1.30892	-6.57377	-7.61322	-2.30442	5.20829	-12.1175	14.1758	14.0713	Functional
-0.532962	-5.37967	-5.62208	-2.89511	2.69364	-9.31714	10.4632	12.2041	Functional
-0.583951	-4.86201	-5.4073	-3.05804	3.20687	-8.98348	11.2887	12.0014	Functional
-0.489549	-4.75135	-6.23582	-2.98687	4.09281	-10.0648	12.0864	12.1652	Functional
0.188018	-5.34738	-4.64004	-2.76308	1.96993	-7.74014	9.22591	12.2752	Functional
-0.910141	-5.65768	-6.28099	-2.02201	3.00999	-10.3297	12.1691	13.005	Functional
0.753455	-5.29891	-4.82861	-2.30178	1.62164	-8.04302	10.0675	13.156	Functional
-1.75818	-0.519917	-5.43732	1.49699	3.51646	-9.15183	7.11897	-0.239878	Non-functional
-3.75366	-1.10096	-7.28052	1.50168	6.24273	-11.7098	6.44785	-0.226619	Non-functional
-1.69194	-0.307508	-5.67681	1.96152	3.79344	-9.90972	6.6487	-0.00583111	Non-functional
-0.694115	1.36724	-2.50747	1.93078	-0.445725	-5.79748	2.83551	-1.21189	Non-functional
-2.08343	-0.734793	-6.63842	2.13647	5.15098	-10.8174	9.10133	0.310793	Non-functional
-2.39502	-1.34839	-6.11174	1.34005	5.2911	-10.094	7.20198	0.45059	Non-functional
-2.51869	-1.5776	-7.84665	1.93553	7.20314	-11.7524	11.1043	0.034653	Non-functional
-0.557275	0.757717	-2.14062	2.05966	-0.834779	-5.5367	1.71016	-0.30908	Non-functional
-1.57692	0.7404	-5.49474	1.58866	5.15537	-8.91913	6.98899	0.246582	Non-functional
-3.89611	0.309986	-5.17368	0.365902	3.14615	-8.9352	5.31209	0.203259	Non-functional
7.72989	-3.46388	0.875884	0.0768031	-2.63176	0.319569	3.74581	8.08741	Non-functional
9.95268	-3.42926	0.389818	0.560204	-2.06079	-0.166969	3.58821	9.60616	Non-functional
8.00698	-3.73915	-1.08478	0.796723	-0.0964184	-1.9268	6.79298	8.46256	Non-functional
8.0996	-4.65822	0.995045	0.699279	-2.30894	1.12725	3.99173	8.97917	Non-functional
7.00548	-7.9524	-3.78371	-0.172383	4.39847	-5.53749	12.1693	10.8805	Non-functional
8.94712	-5.36839	-1.93779	0.627928	0.968319	-2.8821	10.1375	11.1376	Non-functional
7.19781	-7.96644	-1.17485	2.16165	0.138765	-1.96397	8.43707	10.823	Non-functional
9.06744	-4.44019	0.0984421	0.899301	-1.56667	-0.318746	6.64504	10.1354	Non-functional
8.64829	-4.35089	-0.484551	0.0113403	-0.869725	-0.779279	5.76869	9.91506	Non-functional
6.84569	-6.07049	-0.36937	0.476949	-0.528724	-0.740624	6.93038	8.91707	Non-functional
5.99188	-3.98364	2.21048	0.372753	-7.27894	1.70678	2.16194	10.3853	Non-functional
6.43565	-3.55433	2.50356	0.94881	-7.63399	2.39669	-1.7953	7.14162	Non-functional
5.71838	-4.42216	2.60479	0.11599	-6.67714	2.71503	0.660063	9.18826	Non-functional
6.85139	-3.85634	2.8462	0.541004	-7.61681	2.78524	0.989173	8.97817	Non-functional
6.27725	-3.15294	2.9789	-0.0589913	-8.18901	2.70623	-0.943983	7.65911	Non-functional
6.50405	-3.48177	1.93075	0.0460928	-6.0721	1.39201	1.21175	9.36232	Non-functional
5.20202	-4.9175	2.25272	1.03417	-6.78084	2.2177	2.93524	10.676	Non-functional
6.95101	-3.66983	3.23287	0.0503364	-8.34417	3.23895	-0.26995	9.37985	Non-functional
5.21931	-4.31509	1.21694	-0.136307	-5.3882	0.427084	3.06591	8.80759	Non-functional
4.93688	-2.67923	2.13662	0.668877	-6.88661	1.35279	-0.200806	6.72975	Non-functional
18.6192	-5.47391	1.67677	6.25149	-2.13761	2.91536	3.22924	13.4801	Non-functional
17.8768	-5.2446	0.23257	6.09899	0.246679	0.980396	4.1493	12.228	Non-functional
17.9121	-5.48519	2.66153	7.1379	-5.16984	4.25601	4.60825	12.834	Non-functional
17.5773	-5.47147	1.25886	6.86223	-2.07438	2.25588	3.18031	12.5171	Non-functional
18.3035	-6.52844	3.8791	7.47827	-6.94402	5.60218	1.45048	14.9397	Non-functional
18.0404	-5.49053	3.36653	6.80789	-5.64477	5.62987	0.746596	12.872	Non-functional
18.4777	-5.85594	2.95449	6.69376	-4.73954	5.3788	4.65743	13.6519	Non-functional
18.588	-5.11547	5.5001	6.67948	-7.48354	8.66184	2.29531	14.6371	Non-functional
16.8714	-5.46902	-0.32851	6.516	0.659889	0.123101	4.77242	11.507	Non-functional
16.2605	-5.5984	-0.299325	5.8959	0.397691	0.132116	5.14685	11.8343	Non-functional
26.2961	-5.18302	5.6159	6.87096	-8.06797	8.723	0.564568	19.7973	Non-functional
28.3949	-5.24599	5.05157	6.84999	-7.70469	7.91045	-0.263667	19.5849	Non-functional
27.115	-6.08268	4.21386	7.17149	-6.66187	6.76479	1.14628	19.6624	Non-functional
27.9993	-3.52175	5.77393	6.7867	-9.10443	8.56184	-2.79079	19.7006	Non-functional
26.7388	-3.54442	3.94976	6.33409	-6.48916	6.01665	-0.027567	19.3253	Non-functional
28.5127	-3.11244	5.77447	6.83686	-8.75667	9.05119	-0.60288	19.3093	Non-functional
26.1603	-3.46806	6.76373	6.98986	-10.1391	9.27095	-2.33898	18.7828	Non-functional
27.5458	-3.0531	5.28713	7.20332	-8.21692	8.13871	-1.3583	18.6884	Non-functional
28.3415	-2.00681	5.78037	6.70285	-9.4618	8.33702	-2.27361	18.4635	Non-functional
26.7424	-3.32335	6.08624	6.86953	-8.91567	9.46989	-2.80511	17.7811	Non-functional
25.22	-6.03881	2.94167	11.684	-5.53563	4.71412	2.43585	13.6868	Non-functional
23.4755	-7.85496	0.0452017	11.8835	-0.0726152	0.447386	5.27219	13.0402	Non-functional
25.149	-7.46611	0.714869	12.1722	-2.22566	2.29502	6.64276	13.8351	Non-functional
25.1514	-7.70283	3.17176	12.1653	-6.60917	5.43908	3.22691	14.0128	Non-functional
24.3491	-7.84502	-0.514169	11.6948	0.836748	-0.249261	5.96086	13.6502	Non-functional
23.8367	-6.84436	2.2709	12.8231	-5.28746	3.75347	3.93916	12.9039	Non-functional
24.0757	-7.83379	-0.586637	11.5291	1.04984	-0.344695	6.04207	13.44	Non-functional
24.8811	-5.16851	3.45091	12.9375	-6.80362	4.69216	3.42251	11.3421	Non-functional
25.2578	-7.78746	2.09173	11.9843	-3.98619	4.1567	3.38294	14.2455	Non-functional
24.6501	-5.59621	2.81805	12.129	-4.58664	4.25431	4.62548	12.8968	Non-functional
13.821	2.08318	3.95035	6.37954	-11.2241	2.08942	-6.88817	-6.66731	Non-functional
13.1817	-0.253633	3.3699	7.37696	-10.4251	1.44012	-5.9412	-5.7683	Non-functional
12.8846	1.46773	3.60676	6.36813	-11.8853	1.55171	-8.70651	-6.15572	Non-functional
13.8586	-0.751725	2.96948	6.97657	-9.91028	0.948871	-2.35214	-4.18123	Non-functional
13.8271	-0.178068	4.53391	7.17621	-12.1121	3.02663	-4.85557	-3.99531	Non-functional
14.2267	1.09444	3.19678	6.08128	-11.051	1.03997	-6.99605	-3.9088	Non-functional
12.7281	0.00639278	2.98435	5.87446	-9.17154	1.13518	-5.57785	-5.27281	Non-functional
11.1667	0.035349	1.49959	6.84096	-9.70769	-1.85602	-5.86997	-5.20573	Non-functional
10.1795	-0.257783	1.54955	7.06046	-9.61828	-1.57624	-4.96704	-4.53283	Non-functional
13.7256	0.785857	1.83029	7.69872	-6.12362	-0.3607	-2.19092	-6.30327	Non-functional
13.3308	-0.611972	-3.32236	15.2371	-5.69493	-7.31689	1.74438	-7.1084	Non-functional
14.4592	-0.385766	-1.49143	14.1292	-7.05116	-5.23736	-5.33253	-8.71327	Non-functional
12.4867	-0.838592	0.480405	15.686	-10.3133	-1.3785	-4.5604	-9.83333	Non-functional
11.0854	-1.26288	-1.78758	15.4052	-8.01121	-5.59385	-2.40016	-8.74862	Non-functional
14.7743	0.775485	0.167051	15.1948	-8.86005	-2.75798	-4.13515	-10.2419	Non-functional
13.9552	-1.14805	-7.36291	15.3938	0.994936	-12.9047	6.22979	-8.0936	Non-functional
10.8515	-0.659922	-1.95628	15.7272	-7.54858	-6.05075	2.00933	-10.3503	Non-functional
15.0099	0.7681	-1.57294	14.7682	-6.56164	-5.49427	-5.8737	-8.85691	Non-functional
12.3234	1.03569	-3.04166	15.5106	-6.51862	-7.27677	1.15809	-8.85048	Non-functional
11.1299	-1.97648	-2.56534	15.3586	-5.87256	-6.11315	0.14317	-9.27193	Non-functional
15.001	-4.38192	0.66153	5.63955	-10.927	-3.94169	-7.24602	7.069	Non-functional
16.0282	-3.40875	4.92671	6.42774	-17.6817	2.05574	-8.98609	3.94399	Non-functional
9.95116	-3.83327	-0.0897247	6.06928	-12.3328	-4.93577	-1.64697	5.99234	Non-functional
11.3962	-3.70755	0.304951	6.38805	-11.4594	-4.68777	-3.31913	5.58501	Non-functional
12.5658	-2.78779	1.57991	5.91394	-12.2353	-2.80144	-4.49948	4.71209	Non-functional
14.7801	-3.32961	2.95041	5.76968	-14.8446	-0.604134	-8.72751	3.97428	Non-functional
13.893	-4.3119	2.33116	6.21617	-13.1546	-1.04809	-7.23376	4.35225	Non-functional
15.0555	-3.73213	0.421884	6.01811	-10.8611	-4.12918	-6.64522	5.44578	Non-functional
10.3769	-5.12198	1.79154	6.31483	-14.9855	-2.66761	-4.26406	6.18093	Non-functional
16.2383	-3.51421	3.37242	6.54718	-15.2536	-0.457235	-12.0377	5.55904	Non-functional

## Sheet: Fig_S5A_and_Fig_S5B
label	mut	ESI	Electrostatics_mean	Electrostatics_std	total energy_mean	total energy_std	functional
B	E230K	5	-0.0920647	0.591336	-3.01871	0.586437	TRUE
C	E239K	5	-1.82749	0.544724	-2.94522	0.73205	TRUE
D	E230K,E239K	4	-2.98979	1.08351	-7.31698	1.71377	TRUE
E	E230K,E239K;K238E,E230K	4	-1.39592	1.16861	1.72678	2.08404	TRUE
F	E230K;K238E	4	2.16577	0.245874	3.58484	0.701498	TRUE
G	E239K;K238E	4	3.63539	0.971669	7.64781	1.41984	TRUE
H	E230K;E230K	4	-1.54728	1.77036	-8.32609	1.66196	TRUE
I	E239K;E239K	4	-1.2489	0.847086	-1.87074	1.31562	TRUE
J	E241A;E241A	4	2.34068	1.29857	-5.20736	1.79479	TRUE
K	K238E,E230K,E239K;K238E,E230K,E239K	4	-4.64907	0.842467	0.744897	1.02572	TRUE
L	K238A	3	2.32698	0.283365	7.54081	0.589714	TRUE
M	K238Q	3	2.83393	0.57687	5.53633	0.961204	TRUE
N	E239K;E230K,E239K	3	1.23835	0.637073	-2.67995	2.66033	TRUE
O	K238E,E239K	3	1.89302	0.775195	6.76813	0.767329	TRUE
P	E241A;E230K,E239K	3	-1.61456	1.63608	-12.5183	2.11631	FALSE
Q	E230K;E230K,E239K	3	-2.5464	2.02155	-12.4004	1.13861	FALSE
R	K238E,E230K	2	3.87535	0.47822	14.1161	2.03475	FALSE
S	E230K,E239K;E230K,E239K	2	3.1742	0.506092	-2.7292	1.75725	FALSE
T	K238E,E230K;K238E,E230K	2	4.66182	1.00214	14.653	2.06351	FALSE
U	K238E,E239K;K238E,E239K	2	-1.36232	0.518874	8.10414	1.17828	FALSE
V	K238E;K238E,E230K	1	12.1372	0.852934	22.2652	1.56919	FALSE
W	K238E;K238E,E239K	1	6.16717	0.594524	14.7659	1.74482	FALSE
X	K238A;K238A	0	7.55106	0.541346	16.1706	1.00192	FALSE
Y	K238E;K238E	0	16.7047	1.03671	30.9527	1.94108	FALSE
Z	K238Q;K238Q	0	7.54348	0.822288	12.16	1.32668	FALSE

## Sheet: Fig_S5C
total energy	Backbone Hbond	Van der Waals	Electrostatics	Solvation Polar	Solvation Hydrophobic	entropy sidechain	entropy mainchain	functional_label
7.43331	2.51542	3.81852	2.12951	-5.22896	5.59264	-6.08024	0.584774	Functional
6.93914	3.70122	3.84423	2.79491	-6.14929	5.62562	-7.80081	-0.636602	Functional
7.87377	2.77367	3.83752	2.29919	-4.92322	5.83011	-6.48206	0.0907694	Functional
7.04769	3.31689	3.30646	2.14873	-4.76434	4.97985	-6.75829	-0.192149	Functional
8.03849	3.09774	4.00391	2.03466	-4.80981	6.07177	-6.86317	-0.118594	Functional
8.40738	2.59506	4.28497	2.50534	-5.36079	6.55162	-6.64457	0.12896	Functional
8.41301	1.945	4.20273	2.05702	-4.72951	6.37033	-5.74194	0.937426	Functional
7.19978	2.91937	3.8874	2.12772	-5.66024	5.7745	-6.61623	0.256681	Functional
7.03656	3.38293	3.4083	2.40229	-4.948	5.16718	-6.90107	-0.662318	Functional
7.01895	2.046	4.03043	2.77043	-5.39288	5.99529	-6.05344	-0.144963	Functional
-0.516137	2.32595	-4.9531	2.52422	4.78826	-6.29388	-0.391276	1.27386	Functional
-0.686132	5.49789	-4.54285	0.658157	3.67761	-7.2551	-8.33073	-1.90137	Functional
-1.34719	6.46871	-4.2759	0.698533	2.3812	-6.09494	-9.18521	-1.88366	Functional
2.20462	4.28603	-3.10756	1.50671	1.41393	-5.35362	-4.96748	-0.882753	Functional
-0.784583	5.13251	-4.86857	0.628093	3.06117	-7.8463	-3.02971	-0.190144	Functional
-0.52014	2.50541	-3.31806	1.66205	2.02389	-5.56636	-5.78538	-0.863631	Functional
-7.17446	0.754648	-4.89693	0.485849	2.14401	-8.70944	-7.28583	-0.734298	Functional
-4.97227	-0.835383	-4.56026	1.71815	2.8636	-7.61177	-4.23702	-0.0219906	Functional
-3.14996	4.00838	-3.68985	1.78714	0.554256	-6.21026	-7.13968	-1.01454	Functional
-1.15815	3.00968	-3.56243	1.40578	0.736443	-6.43273	-3.57274	-1.04287	Functional
6.83593	-0.516066	0.539311	2.11426	-0.323691	1.38511	-1.16085	2.04868	Functional
6.11558	1.24061	0.463698	1.00898	-1.74023	0.626591	-2.15497	2.34599	Functional
6.8358	-1.69973	0.819313	2.80406	-0.831329	1.36339	-4.23803	2.78481	Functional
6.30828	0.645593	1.6806	2.06224	-2.69853	2.79345	-4.3635	1.17744	Functional
6.60573	-0.883503	-1.55735	1.96599	3.34838	-1.27325	1.99237	3.25691	Functional
6.39466	-2.41995	0.105336	2.52364	0.864267	0.706121	-0.289426	2.56246	Functional
7.01951	0.0435781	1.95167	0.689368	-1.14018	2.99269	-2.36568	1.87522	Functional
8.60438	-0.210054	1.30823	1.63372	-0.125363	3.37725	-3.5598	2.61454	Functional
5.81491	-0.0773744	1.51395	1.13077	-1.51672	2.38478	-2.08442	2.15513	Functional
7.14655	-2.21286	1.08366	2.99719	-1.62509	1.77301	-4.57642	1.69307	Functional
-13.129	-3.46143	-2.39583	-1.34284	0.557194	-4.85616	1.76265	-3.1225	Non-functional
-13.5648	4.0072	-5.34526	-5.49049	3.74412	-9.21738	-0.6193	-2.61934	Non-functional
-12.4514	-6.21836	-3.45103	-1.09522	4.9533	-4.84447	2.16301	-1.25271	Non-functional
-10.3338	-2.18883	-2.50181	-2.30586	2.82121	-4.01437	0.925943	-1.5568	Non-functional
-11.5113	-4.07086	-3.51063	-0.833054	3.95815	-6.43618	0.888506	-3.52714	Non-functional
-11.8615	-3.0834	-1.85473	-1.08434	0.319362	-3.98092	1.11245	-4.27165	Non-functional
-11.3607	-4.86397	-4.15391	-0.317483	4.59794	-6.24657	2.7635	-1.63509	Non-functional
-12.4707	0.629144	-4.71744	-2.57227	4.57979	-7.01473	-0.12541	-2.96735	Non-functional
-13.9483	3.30362	-5.44884	-5.56851	3.49124	-9.86329	-0.188778	-2.27259	Non-functional
-13.3725	4.13796	-5.64059	-4.85397	4.24774	-9.79798	-1.30474	-3.27906	Non-functional
-10.8554	4.11968	2.38386	-3.01317	-10.6355	1.04666	-7.19291	-0.0887385	Non-functional
-12.5886	-2.52661	3.89156	-0.663401	-11.508	3.07548	-7.20127	-1.05375	Non-functional
-12.6659	3.94632	2.66985	-3.4377	-11.7461	1.44487	-7.47949	0.166765	Non-functional
-11.0814	-1.88897	0.741108	-0.74143	-5.55779	0.144971	-7.24515	-1.36365	Non-functional
-8.94508	-1.75298	2.81693	1.09757	-11.1517	2.21245	-9.25953	-0.960492	Non-functional
-15.3758	4.89424	3.32223	-4.2592	-13.4884	2.00812	-8.77789	1.17476	Non-functional
-13.5713	-2.70965	4.34556	-0.246309	-13.3119	3.92349	-10.4211	-0.816191	Non-functional
-12.8202	-1.62639	3.63056	-2.14256	-11.3874	3.26751	-5.83155	0.301391	Non-functional
-15.9638	-4.90569	1.41378	-1.8811	-8.14984	0.321528	-5.44912	0.518721	Non-functional
-11.3152	-0.59383	3.90995	-0.858272	-12.9106	3.08919	-6.63778	0.124918	Non-functional
10.8851	-1.97143	0.0360094	4.56746	2.49361	1.65072	-0.09179	2.70564	Non-functional
12.4747	-0.151467	-0.599033	3.30402	4.5145	1.38554	-3.24245	1.80049	Non-functional
13.0343	2.92925	0.848721	3.90206	-0.203569	1.92571	-6.84978	0.543038	Non-functional
15.4915	-1.37993	2.05239	4.64396	0.207337	4.37834	-2.16684	1.73167	Non-functional
15.9094	3.66679	2.31217	4.25959	-0.722536	4.47948	-6.82345	-0.756788	Non-functional
11.8886	0.723147	2.28051	3.48131	-0.34854	4.61693	-8.06665	0.493104	Non-functional
16.5249	0.243596	0.779072	3.53264	1.7884	2.43935	-3.46893	2.51296	Non-functional
13.4324	0.291466	0.988998	3.39355	1.01839	2.75325	-6.30075	0.226436	Non-functional
16.5389	0.656637	0.657749	3.78197	3.31179	3.11666	-6.7188	1.1918	Non-functional
14.9815	-0.153848	1.39001	3.88694	1.63938	3.38878	-2.81325	0.939478	Non-functional
-10.2238	4.56084	-4.32248	-4.76698	2.6369	-7.62324	-0.925311	-1.67648	Functional
-7.86059	0.12071	-2.72726	-3.33495	2.94537	-4.41396	-1.64697	-0.938322	Functional
-4.1981	2.06236	-2.43055	-1.86885	4.2492	-3.49642	-1.91927	-2.74917	Functional
-7.34959	1.52204	-2.99691	-3.3267	3.43267	-4.47662	-1.38757	-1.21506	Functional
-7.157	0.885621	-2.04059	-2.55952	0.762631	-3.65096	-4.16685	-2.17849	Functional
-9.40737	3.77051	-4.28957	-4.71036	4.11971	-7.34142	-0.459511	-1.95221	Functional
-5.78706	2.2524	-3.11827	-2.12699	2.83225	-4.47735	-2.92239	-1.57806	Functional
-7.24616	-0.223304	-3.42308	-3.0752	4.07667	-5.00168	2.32656	-0.375939	Functional
-7.66922	-0.767094	-2.3601	-1.67194	3.38431	-2.83559	-0.0776303	-2.36055	Functional
-6.2709	0.822703	-2.3816	-2.45639	1.27677	-4.45941	-0.954683	-1.27207	Functional
-2.56376	-4.22582	0.835482	0.569965	-0.778377	1.21551	2.55436	-0.0339445	Functional
-3.29268	-4.15621	0.800648	-0.12585	-1.08821	0.646112	1.49336	0.277432	Functional
-2.07388	-1.75044	0.549433	0.530746	-1.02766	0.597738	0.493372	-1.23333	Functional
-3.82762	-1.17062	-0.615942	-1.23804	-0.477223	-1.46455	0.288274	-0.816347	Functional
-2.87179	-0.0742461	-0.108655	-0.392595	-1.16705	-1.11139	-0.659936	-1.05522	Functional
-3.0941	-3.76363	0.466418	-0.318727	-0.37859	0.164535	2.50829	0.320614	Functional
-3.3993	-2.72603	0.646514	-0.578398	-1.98573	0.347085	-0.0745554	0.236099	Functional
-2.16842	-2.18364	-0.25438	0.586126	-0.182152	-0.439055	1.82728	-0.396207	Functional
-3.48508	-4.7306	0.350351	0.289396	0.248983	0.408121	3.74367	0.275113	Functional
-3.41048	-1.8841	0.939347	-0.24327	-2.1199	0.248845	0.212591	0.285818	Functional
-3.02375	1.29726	-1.04791	-1.3089	1.92955	-0.730439	-3.07556	-0.712038	Functional
-1.26327	0.209774	-0.800729	-1.12601	1.12876	-1.50611	-3.92537	0.776254	Functional
-2.19222	3.07933	-3.33749	-2.56509	4.82168	-4.36274	-4.11002	-0.163715	Functional
-3.09925	0.870079	-2.6012	-2.13764	3.05591	-2.99053	-1.5224	2.08061	Functional
-2.92176	2.09207	-3.24062	-1.74235	5.02734	-3.78202	1.41735	0.254545	Functional
-3.77497	3.35326	-1.59099	-2.10997	1.54224	-1.45909	-4.3667	0.15292	Functional
-3.67939	2.5128	-2.36517	-2.74172	3.25095	-2.98266	-2.36972	-0.46364	Functional
-3.26159	1.76948	-1.11273	-1.36865	1.12935	-1.6994	0.85456	-1.13038	Functional
-3.04947	2.18413	-0.97044	-1.68847	1.08141	-1.28434	-0.995642	-0.381182	Functional
-3.1865	2.28128	-0.299955	-1.48611	-0.0361971	-0.299961	-2.82585	-0.52259	Functional
4.63082	3.95136	-4.55256	-1.17817	9.46645	-5.31103	2.77002	-1.28389	Functional
1.80909	1.59468	-3.97411	0.199969	7.53833	-5.60058	1.31365	-1.2569	Functional
1.3824	2.84147	-4.95663	-0.906071	10.1163	-5.13717	-4.04947	-0.971624	Functional
3.62887	5.98353	-2.27807	0.530137	3.76659	-3.01257	-6.24762	-1.49765	Functional
1.30949	6.06095	-3.49076	-3.18805	7.78297	-4.92704	-3.32677	-3.2123	Functional
2.39732	4.79201	-4.71125	-1.4139	9.70438	-5.74107	-1.61644	-0.946475	Functional
0.960869	2.85127	-5.11499	-1.78568	9.75067	-6.84877	0.258856	-0.630255	Functional
4.05248	3.30098	-4.40034	-1.67817	9.93485	-5.41627	-4.48406	-1.15339	Functional
-1.24323	1.46807	-5.88129	-1.64659	11.1419	-7.94249	2.29955	-0.796937	Functional
-1.66026	1.76554	-4.664	-2.89271	9.17134	-6.59067	1.48109	-0.904768	Functional
3.76054	-4.22603	0.44058	1.96958	0.849324	1.07665	2.71765	2.46414	Functional
4.00338	-5.06345	0.0628519	2.33773	1.98728	0.822357	3.73968	2.20354	Functional
2.99963	-3.69708	-1.07623	1.58303	2.914	-0.991432	3.33085	2.16472	Functional
3.5599	-4.01694	1.21717	2.28111	-0.404757	2.08286	1.7262	2.05967	Functional
4.32852	-3.23254	0.21417	2.15506	0.803584	0.752041	2.00577	1.9534	Functional
3.94177	-3.09867	0.259572	2.34829	0.00558748	0.700155	1.95173	1.88282	Functional
3.02267	-5.14384	0.596065	2.22495	1.03812	1.38842	3.05489	2.07662	Functional
3.23654	-3.29865	0.428328	2.1174	0.656386	0.991863	2.72347	1.04597	Functional
2.3258	-5.04262	-0.739794	2.18587	1.89318	-0.734522	4.39336	2.67855	Functional
4.66963	-4.06724	0.659156	2.45467	1.15222	1.59555	2.53191	1.54779	Functional
7.26547	4.1172	0.761298	5.24687	-3.08445	1.43776	-10.2324	1.00157	Functional
6.3376	0.0317914	-3.48049	2.66766	7.50564	-4.32246	0.288706	1.41072	Functional
5.6347	2.41344	-2.2538	2.772	5.04987	-1.86962	-8.46891	-0.213509	Functional
7.99949	3.40029	-2.90432	2.40143	5.94524	-3.20662	-3.18385	0.940066	Functional
8.02847	0.126464	-4.80677	5.11459	9.69955	-4.36873	-2.34364	1.52238	Functional
6.38965	2.24033	-3.02991	3.64007	6.51831	-2.55102	-6.4999	0.101773	Functional
7.60018	2.41604	-1.77542	3.62497	3.63868	-0.827643	-5.22785	1.25719	Functional
7.51384	1.88662	-3.38619	4.02469	7.07086	-2.31442	-2.03464	1.69467	Functional
9.2982	1.74993	-1.17556	3.06178	4.70673	-0.545505	-8.44639	0.792904	Functional
10.4105	-0.903004	-5.07321	3.79985	10.4219	-4.66243	-4.03388	1.93963	Functional
6.41989	-3.61235	-0.138916	2.91745	1.5941	0.974958	1.77193	3.16323	Functional
6.419	-2.26059	-1.09257	2.24406	2.32083	-0.0963718	1.7191	4.21836	Functional
5.49558	-1.32175	-0.66586	2.47164	0.790844	0.364237	0.0531849	3.31333	Functional
5.39038	-3.73921	-3.44005	3.1412	4.33337	-2.36709	3.99348	3.27987	Functional
3.53191	-6.17962	-2.78361	3.39735	4.81436	-1.20089	5.72943	3.47185	Functional
4.5184	-3.02966	-2.64133	2.46995	3.53955	-1.65045	2.8253	3.6944	Functional
5.45353	-2.29273	-1.22243	1.81135	2.16798	-0.0838019	2.30713	4.55526	Functional
6.80563	-2.37247	-1.66957	2.95742	2.34755	-0.296506	1.68949	3.85981	Functional
5.54667	-3.99442	-1.74471	3.23151	3.26485	-0.455406	2.97607	3.90548	Functional
5.78232	-4.99805	-2.1853	3.69736	3.96024	-0.707668	4.11404	3.92069	Functional
-7.21944	-0.695216	-3.40593	2.10149	0.0959101	-5.56408	-6.90635	0.0618936	Functional
0.938685	5.15198	-4.42265	0.888495	3.29849	-6.78587	-4.33122	-2.17195	Functional
-2.55183	5.01813	-4.74224	0.734539	3.44323	-7.31669	-2.53089	-2.06085	Functional
-1.35382	3.92753	-3.3861	0.760709	2.35031	-5.42959	-5.07803	-0.618282	Functional
-5.59586	4.65525	-3.25655	0.0667875	-1.80894	-6.9141	-4.22275	-0.522128	Functional
-5.46963	0.406325	-3.00541	2.01743	0.130243	-7.06055	0.924735	-2.30078	Functional
-2.591	-0.851957	-2.22093	1.57825	1.03865	-4.78028	0.410849	-2.7255	Functional
-6.05379	2.59615	-5.06552	1.18201	1.45614	-8.67209	-3.5733	0.753436	Functional
-3.41006	3.2847	-4.19533	1.51754	1.9539	-7.25219	-4.95427	-2.2443	Functional
-2.18785	3.68687	-6.28206	0.845006	5.74809	-8.57891	-3.98799	-0.311384	Functional
25.0983	-0.520689	0.0189533	11.2343	3.26031	2.7747	-5.47566	5.1873	Non-functional
22.5887	-4.98279	-0.835434	13.0878	6.04452	0.560626	0.752551	3.92548	Non-functional
19.5098	-8.04523	0.915054	11.8931	3.42412	2.78085	3.11104	4.75534	Non-functional
23.3351	-1.92927	0.110228	11.9036	3.85695	2.65394	-4.61923	2.15358	Non-functional
23.5116	-2.61495	-1.91101	13.197	8.04154	-0.139951	1.1134	3.77789	Non-functional
21.9138	-0.446388	-3.2348	12.2477	10.8078	-0.719363	-3.6075	1.52589	Non-functional
22.3545	1.64811	-1.26581	10.7149	5.34735	0.648104	-6.23691	2.59192	Non-functional
21.6932	-8.13336	-1.16817	13.2054	7.8342	0.348872	4.55008	3.73909	Non-functional
20.4553	-6.13156	-0.649473	12.357	5.18976	0.659964	2.2288	4.35753	Non-functional
22.1919	-4.05783	-0.845592	11.5316	6.35765	0.235698	0.953366	3.45075	Non-functional
14.0289	-4.2376	3.1493	6.24966	-1.96209	5.40385	-0.574981	4.75551	Non-functional
14.4253	0.515866	0.306933	6.61192	3.29554	3.33136	-7.73036	4.47777	Non-functional
15.2891	1.60097	1.73107	5.8033	-0.926179	3.85143	-6.89537	4.59481	Non-functional
13.9108	-5.32019	2.75916	5.98705	-1.3913	4.85064	1.82652	6.06359	Non-functional
14.0959	-2.2173	0.0637166	6.49553	1.81019	2.45905	-8.27972	4.99673	Non-functional
13.1494	-1.39165	1.20731	6.21376	-0.198499	3.61697	-4.96196	3.96405	Non-functional
14.8468	4.74854	1.91594	5.27794	-1.86636	4.20174	-9.38949	3.01894	Non-functional
14.5506	-3.5548	3.08569	5.25901	-2.36005	5.20988	-0.324273	5.34131	Non-functional
19.4456	2.19623	1.19748	7.04572	-0.874765	3.15714	-8.78811	3.77953	Non-functional
13.9167	-4.95631	2.19567	6.72784	-1.45256	3.94227	1.19554	5.74663	Non-functional
2.63462	-1.2858	-5.57104	2.32924	9.66519	-6.69215	-5.18673	-0.962427	Non-functional
2.12951	4.07171	-3.91893	3.75647	4.19692	-6.48894	-7.87909	-2.32715	Non-functional
4.01311	2.61562	-3.74978	5.42841	3.70478	-5.27156	-4.87122	-1.07494	Non-functional
6.34207	5.77928	-5.52524	1.49283	8.49852	-7.50684	-5.20463	-0.199513	Non-functional
3.35544	3.46614	-4.18851	3.44018	5.91847	-6.29653	-4.33183	-0.808936	Non-functional
6.26944	1.97729	-4.44117	2.32251	5.48573	-7.41157	-5.7422	-0.627333	Non-functional
5.99364	2.61123	-3.94769	3.93763	3.90514	-6.81952	-6.28038	-1.77516	Non-functional
-0.518611	-0.093361	-5.26275	4.37196	5.74915	-8.15896	-5.18711	-0.542089	Non-functional
4.19209	5.50969	-4.93395	2.65027	4.63422	-7.67063	-4.2265	-0.753027	Non-functional
4.94831	3.82082	-6.25026	3.43443	8.95876	-8.44799	-2.9638	1.24483	Non-functional
12.7643	0.24249	0.961891	3.04244	-0.645666	0.682925	-5.47566	0.263951	Non-functional
4.05006	-1.66551	-1.69335	2.2356	4.02838	-2.50826	3.81812	-0.0965927	Non-functional
6.57168	-2.60397	-1.53967	1.52609	5.12801	-2.53558	1.98295	0.735302	Non-functional
9.24368	-2.99312	-3.67374	2.56825	9.65776	-4.13922	4.66029	-0.484949	Non-functional
12.2298	-0.550777	-2.40443	1.04302	9.15931	-3.17483	1.71918	-1.21334	Non-functional
7.80293	-4.22481	-1.83044	3.14418	5.26207	-2.41681	0.15358	-0.814709	Non-functional
10.8783	-0.502199	1.29972	4.82657	-3.44901	0.764926	-3.15733	0.519557	Non-functional
8.90288	-3.77349	-0.325575	2.83174	4.22148	-0.385211	0.823659	-0.834709	Non-functional
6.29584	-2.03545	-1.36495	2.14129	3.81094	-2.0617	2.37275	-0.232072	Non-functional
6.62802	-3.5354	-3.15014	2.12278	7.02031	-4.51939	5.30147	0.348612	Non-functional
-5.99468	-3.18766	8.6698	1.50566	-20.3116	9.32363	-13.841	4.87114	Functional
-5.78789	-3.18556	10.7167	3.15447	-25.213	12.451	-14.1226	3.48829	Functional
-3.57154	1.02364	14.612	1.43935	-29.2829	18.7317	-18.6894	4.56223	Functional
-3.26007	0.905107	14.5431	1.28989	-29.566	18.7398	-20.3942	4.38609	Functional
-6.3257	-7.01535	9.05272	3.82814	-20.8891	10.5449	-13.3389	3.14714	Functional
-6.03091	0.959573	14.7451	0.526787	-31.1729	19.0623	-18.6545	4.77991	Functional
-7.34674	1.99494	14.6149	0.989934	-29.6122	18.7959	-18.2251	3.13564	Functional
-7.48494	-1.53998	12.0494	3.28803	-27.629	13.5887	-13.6099	3.60079	Functional
-3.93837	-4.75448	10.082	3.79772	-22.7923	11.733	-12.8406	3.96156	Functional
-2.33277	0.0307593	11.4911	3.58681	-25.4354	13.1986	-17.4501	1.96884	Functional
-1.16635	4.44851	-3.21788	-1.59563	2.10152	-5.63169	-7.93428	0.213112	Functional
-0.429208	5.49266	-3.19439	-0.605695	2.44839	-3.46387	-3.43715	0.175066	Functional
-1.51632	4.80172	-2.05123	-1.49443	-0.460633	-5.03959	-4.80699	0.545253	Functional
0.13519	3.97862	-1.79786	0.407499	-0.165697	-3.63097	-6.36877	-1.13199	Functional
-1.73342	4.05346	-2.79205	-1.00521	1.80658	-3.70951	-5.97991	0.272485	Functional
-3.09329	7.55774	-3.79812	-2.58808	2.92111	-5.60959	-1.71174	1.15863	Functional
-3.96212	5.31639	-4.28623	-0.945557	1.65215	-5.69358	-7.02729	1.2853	Functional
-2.65534	6.18213	-3.53334	-2.20541	2.36911	-5.11252	-5.45042	-0.155218	Functional
-3.1927	2.36064	-3.50632	-1.58846	3.3284	-5.26424	-4.91282	0.417716	Functional
-1.09383	2.13827	-3.52458	-0.867977	3.64909	-4.52911	-4.4386	0.617071	Functional
-10.9229	-0.527522	-2.92405	-4.15336	1.5482	-5.19542	0.913806	-0.962395	Functional
-6.35163	-5.67291	-1.82966	0.28012	3.06873	-2.78962	7.02453	-1.25661	Functional
-8.14904	-0.583621	-3.48038	-3.20103	3.64053	-5.31265	1.46122	-1.64529	Functional
-9.82904	-0.548654	-3.36441	-4.35558	2.95786	-5.62809	1.5198	-0.925987	Functional
-6.26146	-4.82193	-4.5769	0.73425	6.15587	-6.33724	6.35276	-1.57099	Functional
-8.58822	-5.86612	-2.04871	-0.862815	2.82217	-3.56451	6.7276	-0.797669	Functional
-6.21165	-5.8296	-2.95161	-0.797981	5.30636	-4.44711	6.54104	-0.949966	Functional
-9.00785	-3.92618	-2.76781	-1.52526	2.64503	-4.73232	4.67204	-1.06504	Functional
-8.01253	-4.52803	-2.40478	-0.584528	2.92811	-3.88698	4.0293	-2.0343	Functional
-9.92658	-5.78996	-2.1652	-1.00661	1.94009	-3.3779	5.04312	-1.16336	Functional
-0.0032382	-0.73723	-4.21807	-4.01553	5.17942	-6.85898	8.55572	3.522	Functional
-0.0630317	-0.225241	-4.57231	-5.46618	7.53526	-6.90507	8.51619	2.73231	Functional
-0.376457	-0.814368	-4.1832	-2.96748	5.21979	-6.5109	8.85231	3.18507	Functional
2.16228	3.56837	-1.8897	-4.31333	2.68142	-3.13369	6.16445	2.38509	Functional
1.42083	0.461348	-3.87298	-4.15166	5.75723	-6.04583	9.16993	2.80871	Functional
0.505346	-0.308021	-3.03273	-4.49825	4.42258	-5.00794	9.41485	3.14776	Functional
-0.411336	-0.756327	-3.16445	-5.83558	6.96839	-4.78081	9.25985	2.09253	Functional
1.62809	2.88907	-4.722	-5.07731	5.7842	-6.55463	-1.70132	3.55051	Functional
0.355811	0.525978	-3.81269	-4.81729	4.47129	-6.19794	8.94375	3.66181	Functional
2.23068	1.40781	-6.38252	-5.34806	11.293	-5.48789	3.48997	4.21342	Functional
-4.94899	0.354261	-4.18959	3.57349	1.5663	-7.17961	-0.661392	-2.26602	Non-functional
-1.08105	2.1803	-6.25995	3.06491	5.53993	-10.1487	-4.39926	-2.33942	Non-functional
-3.42376	1.29474	-3.54239	3.83841	0.1814	-8.29176	-1.45109	-3.37694	Non-functional
-1.39846	0.30495	-8.9633	2.60005	12.3281	-12.0398	1.69714	-2.4863	Non-functional
-2.0277	0.310387	-5.77892	3.23433	4.71706	-9.68059	-1.64756	-1.77697	Non-functional
0.123819	6.15991	-5.19421	3.99466	2.68717	-8.74512	-1.89656	-2.75051	Non-functional
-5.2766	0.507005	-3.83679	2.49832	1.39808	-7.79053	-5.19546	-5.64219	Non-functional
-4.33477	3.75929	-5.74963	2.7647	1.81879	-10.931	-10.9364	-4.31876	Non-functional
-2.62477	1.27124	-8.84954	2.93436	8.89015	-13.4337	-1.98988	-1.91282	Non-functional
-2.29972	1.83633	-5.74819	3.23874	2.77374	-10.5877	-1.90302	-1.94017	Non-functional
17.8473	1.03876	-1.94591	4.65687	8.28941	-1.40173	0.289199	1.92106	Non-functional
16.7966	0.362709	-2.19889	4.1169	8.34751	-1.64157	1.55791	2.04996	Non-functional
12.6462	-1.17267	-2.9956	5.81011	6.64182	-2.45323	-1.60414	3.22997	Non-functional
16.0581	0.728358	-2.6089	4.13165	7.35675	-1.53535	-2.53721	2.70035	Non-functional
15.4064	-1.99413	-2.50421	4.98674	8.48616	-2.06722	-4.92649	2.81708	Non-functional
11.8776	-5.26993	-1.98093	4.36519	7.9038	-1.50992	6.19021	2.26861	Non-functional
12.8477	-3.997	-4.11531	5.84287	10.7467	-3.20137	2.33826	2.54656	Non-functional
12.4993	-1.48806	-3.74609	3.25501	8.78768	-4.41462	2.90562	2.95652	Non-functional
15.8139	-1.3153	-2.40612	6.06176	9.05685	-1.53623	0.995358	1.32043	Non-functional
14.7369	-1.62687	-3.72448	3.39114	10.23	-2.26972	-3.66027	2.13171	Non-functional
7.81797	1.22033	0.758373	-2.10006	0.103892	1.09724	-0.809888	3.71787	Non-functional
9.96078	0.807853	-0.973655	-1.02141	4.32296	0.440636	-6.00414	3.28794	Non-functional
8.57095	4.41387	-1.38251	-1.18016	2.9746	-0.486377	-6.26933	4.11804	Non-functional
7.2513	0.303237	0.344164	-1.44606	1.22791	0.647322	-1.2068	2.92812	Non-functional
7.72325	1.18086	0.471793	-1.47631	1.54872	0.8068	-0.60724	2.18299	Non-functional
8.59726	1.85671	-0.896282	-1.18135	3.31111	0.235316	-8.28758	2.09957	Non-functional
8.29414	-0.0452596	0.176058	-0.867407	1.07168	1.07194	-4.81903	3.39143	Non-functional
6.5235	1.0793	1.16755	-1.83507	-1.11497	1.48665	1.0116	4.56156	Non-functional
9.74702	-0.119499	1.90806	-0.487519	-1.48428	2.79591	-5.91114	2.85546	Non-functional
6.55527	1.00378	1.61287	-2.02786	-3.67997	0.822216	-12.0851	2.64075	Non-functional
10.4497	-7.77337	-2.11313	6.73534	3.24289	0.265978	4.95662	9.25035	Non-functional
11.7477	-6.61237	-1.69892	7.55422	4.3739	1.32284	4.8162	8.61045	Non-functional
14.0507	-1.30991	-0.0383327	7.88884	0.969906	2.17665	3.2358	5.26817	Non-functional
12.9937	-4.67993	0.116171	7.11366	1.87268	3.25413	2.95506	7.47157	Non-functional
10.8431	-5.82155	0.258594	8.09679	0.473562	2.97999	4.29118	6.60919	Non-functional
10.4751	-6.6913	-3.30821	9.00694	5.69536	-0.640719	5.46832	6.17851	Non-functional
13.4343	-4.77168	0.892629	6.83729	1.44446	4.38312	2.12726	7.85008	Non-functional
13.3525	-5.61311	0.680853	6.45687	0.969251	3.53441	3.24089	8.8892	Non-functional
12.7804	-4.31367	-2.21305	8.49872	4.03689	1.06527	5.73874	7.63454	Non-functional
11.4731	-6.40213	-2.04888	7.24614	3.88152	0.547996	5.10938	8.7151	Non-functional
16.0568	4.21216	8.30862	7.17325	-10.955	11.9816	-12.8818	1.12305	Non-functional
14.4217	4.12244	8.56797	7.18752	-13.0163	12.7411	-13.3052	0.180634	Non-functional
16.7723	5.1749	7.94108	7.53208	-9.99226	11.8432	-14.4395	-0.81274	Non-functional
15.3553	3.85394	9.59766	7.50927	-13.8097	14.3117	-14.413	1.31781	Non-functional
17.6385	4.19349	9.55396	8.62451	-12.8335	13.2932	-12.9696	0.598785	Non-functional
16.4817	2.38589	9.57359	7.8663	-12.5471	13.9786	-15.3882	1.00466	Non-functional
15.7795	2.7361	8.51279	8.25346	-10.0895	13.1272	-10.7493	0.286441	Non-functional
15.1777	3.28293	8.89962	7.32211	-11.8347	13.5813	-13.2939	-0.0123446	Non-functional
16.7545	6.19019	7.1531	6.99586	-9.71628	10.9003	-13.2302	0.714386	Non-functional
17.2683	6.4095	7.72101	7.04629	-10.2063	11.4267	-13.4651	-0.301113	Non-functional
31.4639	-1.57343	1.57004	18.5215	1.57903	5.33045	-6.37253	4.29154	Non-functional
32.178	0.0910224	2.76768	16.8443	-0.0999839	5.77167	-8.40864	3.75131	Non-functional
34.3655	1.50831	3.87332	16.9147	-1.24523	7.72511	-9.24716	2.39631	Non-functional
31.8763	-1.21206	1.75582	17.0597	2.16302	5.11569	-8.17706	4.38434	Non-functional
27.5511	-5.36045	3.46213	15.375	-0.0968154	6.48641	-1.30699	4.92764	Non-functional
30.3246	-2.05269	1.54573	17.2277	3.15817	5.5995	-4.47042	4.11981	Non-functional
30.1595	-4.54671	2.77854	16.2229	1.21188	5.69168	-1.2118	5.09189	Non-functional
32.581	-2.12586	2.02494	16.5811	2.94509	5.5767	-5.69914	4.40935	Non-functional
29.8734	-3.14926	4.21256	14.8699	-1.6441	7.36099	-3.54116	6.09506	Non-functional
29.1537	-5.29349	0.449111	17.4306	6.22276	4.80543	-2.85659	4.2824	Non-functional
-13.1035	-0.169722	-5.39227	5.24467	1.17138	-10.4343	13.3042	-0.318136	Non-functional
-13.2262	-0.305967	-5.65839	4.51473	1.94548	-10.837	12.3595	0.56258	Non-functional
-13.1559	-0.344396	-4.48667	2.79437	-1.2322	-9.23056	7.70831	0.389394	Non-functional
-12.1055	-0.513628	-4.59362	2.32826	-1.38532	-9.39343	8.80764	1.36089	Non-functional
-11.3478	-1.16962	-1.66998	4.12589	-4.18451	-5.80895	4.95214	-1.88155	Non-functional
-15.2278	-0.345705	-4.75024	1.97089	-0.778778	-9.70498	10.1145	0.0393198	Non-functional
-13.3557	-0.11487	-5.23023	4.94349	0.159329	-10.3953	10.3837	-0.641175	Non-functional
-10.9131	-4.94811	-1.68497	3.95448	-7.28168	-6.12097	0.671558	-0.0524069	Non-functional
-11.8582	-0.414923	-5.42541	4.12649	1.00581	-10.3886	12.0415	0.0543831	Non-functional
-12.3779	-0.5487	-5.479	1.79001	1.39936	-10.3006	9.27913	0.707429	Non-functional
-8.45383	3.36727	-7.94995	15.4478	-2.88207	-15.4946	6.65774	-2.00951	Non-functional
-3.84654	1.44436	-5.72688	14.5018	-2.12066	-12.0501	1.88805	-2.70902	Non-functional
-3.85677	0.108948	-5.09033	14.4479	-4.10848	-10.8421	-6.25145	-3.41971	Non-functional
-1.54361	0.666708	-6.02419	14.8725	-1.46773	-11.3321	-0.323214	-2.58654	Non-functional
-3.93576	4.27642	-9.23223	14.6621	3.9201	-16.0881	-5.72747	-1.54196	Non-functional
-4.50756	0.511952	-3.02827	15.9793	-7.27686	-8.53794	-9.06214	-1.57238	Non-functional
-4.05898	0.992512	-8.77006	16.0132	4.57372	-14.1785	1.45529	-2.22827	Non-functional
-5.64361	3.90941	-7.57228	14.7335	-0.83177	-15.0257	1.41407	-2.36094	Non-functional
-0.386205	4.36396	-4.58297	13.8203	-5.61597	-9.84804	-7.41876	-0.154761	Non-functional
-4.14983	-0.307824	-5.26468	13.6813	-2.06448	-9.84668	-5.6996	-0.869983	Non-functional
-1.31314	4.34955	-2.95736	3.6999	-7.50844	-8.83847	-2.16438	2.79213	Non-functional
2.06446	5.35719	-7.20447	5.09187	3.07374	-12.0024	-1.29271	-0.251052	Non-functional
-3.0129	5.73247	-2.49097	2.53398	-9.55463	-6.1409	-8.37986	2.8583	Non-functional
-2.04696	2.02079	-5.65204	5.2072	-1.84467	-10.8249	-4.97832	1.24023	Non-functional
3.22087	4.95049	-5.37705	4.58741	-0.869274	-9.5053	-3.46849	1.97706	Non-functional
-2.77579	4.65186	-6.33962	5.03192	-2.53929	-11.9134	-5.11028	2.23308	Non-functional
-1.40008	4.33361	-2.63662	3.60404	-8.19139	-6.28995	-3.24983	2.70324	Non-functional
0.588313	1.41896	-2.00237	4.23783	-7.57843	-6.40335	-6.66373	1.77606	Non-functional
1.76392	4.33021	-5.54599	3.69253	-0.0667687	-11.2069	-5.61406	-1.11535	Non-functional
-3.56406	-1.12431	-4.69324	2.15741	-1.68396	-8.4003	-6.25691	0.823432	Non-functional

[truncated: 1 more sheets: Gj_for_Fig_S6]
